# Supplementary material for: On the Relationship between the Macroevolutionary Trajectories of Morphological Integration and Morphological Disparity
Source: PLoS One. 2013 May 17;8(5):e63913. doi: 10.1371/journal.pone.0063913 (PMC3656834; doi:10.1371/journal.pone.0063913)
Supplement: Appendix S1 — Crinoid data (Foote 1999). The file includes details of the stratigraphic intervals used, a description of the 90 discrete morphological characters, and the coding of these characters for the crinoid species retained in the analyses. See M. Foote, 1999. Paleobiology Memoir 1∶1–115 (supplement to Paleobiology vol. 25, number 2) for additional details (doi:10.1666/0094-8373(1999)25[1:MDITER]2.0.CO;2) (TXT) [file pone.0063913.s001.txt]

Data from M. Foote, 1999. Paleobiology Memoir 1:1-115 (supplement to Paleobiology vol. 25, number 2).

Table 1. Stratigraphic intervals for crinoid data
---------------------------------------------------------------------------
Interval                      Comments
----------------------------------------------------------------------------
 0. Cambrian                  Included for Echmatocrinus (see Sprinkle 1973;
                               Sprinkle and Collins 1995; Conway Morris 1993;
                               Ausich and Babcock 1998)
 1. Lower Ordovician (O1)     Tremadocian and Arenigian
 2. Ordovician-2 (O2)         Llanvirnian through lower Caradocian
                              (Blackriveran)
 3. Ordovician-3 (O3)         remainder of Ordovician
 4. Lower Silurian (LS)       Llandoverian
 5. Middle Silurian (MS)      Wenlockian
 6. Upper Silurian (US)       Ludlovian and Pridolian
 7. Lower Devonian (LD)       Lochkovian through Emsian
 8. Middle Devonian (MD)      Eifelian and Givetian
 9. Upper Devonian (UD)       Frasnian and Famennian
10. Tournaisian (T)
11. Visean (V)
12. Serpukhovian (Sr)
13. Bashkirian (B)
14. Moscovian (M)
15. Stephanian (St)
16. Permian-1 (P1)            Asselian and Sakmarian
17. Permian-2 (P2)            Artinskian and Kungurian
18. Permian-3 (P3)            Upper Permian
19. Triassic-1 (T1)           Lower and Middle Triassic
20. Triassic-2 (T2)           Upper Triassic
21. Lower Jurassic (LJ)       Lias
22. Middle Jurassic (MJ)      Dogger
23. Upper Jurassic (UJ)       Malm
24. Cretaceous-1 (K1)         Neocomian
25. Cretaceous-2 (K2)         Barremian and Aptian
26. Cretaceous-3 (K3)         Albian through Turonian
27. Cretaceous-4 (K4)         Senonian
28. Paleocene (Pa)
29. Eocene (Eo)
30. Oligocene
31. Miocene
32. post-Miocene
--------------------------------------------------------------------------

                     Appendix 1: Description of Characters
      The characters and their states largely follow those used previously
(Foote 1994a,b, 1995a,b).  Character states for the stem are based on the
proximal portion; columns that are proximally straight but distally coiled,
for example, are not coded as coiled.  Characters are indicated as binary (B),
ordered multistate (O), or unordered multistate (U).  Unless otherwise
indicated, the states for binary characters correspond with absence (0) or
presence (1).  The absence of a trait should be construed to imply its obvious
alternative; for example, if arms are branched, absence of heterotomous
branching implies presence of isotomous branching.  Characters that are
unknown in more than 20% of the species sampled under the baseline sampling
protocol are marked 1 (see Fig. 11).  Characters that are inapplicable in more
than 10% of the species sampled under the baseline sampling protocol are
marked 2 (see Fig. 13).  Characters that are inapplicable in any species are
marked 3 (see Fig. 13).  Characters that do not vary in the Paleozoic data are
marked 4 (see Fig. 8).  Characters that do not vary in the post-Paleozoic are
marked 5 (see Fig. 8).  For the sake of analyzing disparity within character
complexes (Figs. 4-6), characters regarding fixed brachials and recumbent
ambulacra are considered part of the cup.  Results are similar if these are
treated as arm characters.

Pelma
1. form of pelma (U): 0, absent (unattached); 1, multiplated holdfast (as in
Echmatocrinus); 2, column; 3, absent (directly attached). 
2. xenomorphic column (B,1,3,5)
      Column is considered xenomorphic if the transition between regions of
the column is abrupt.
3. heteromorphic column (B,1,3)
4. coiled column (B,1,3,5)
5. meric columnals (B,1,3,5)
6. shape of columnals (U,3): 0, round; 1, elliptical; 4, tetragonal; 5,
tetralobate or -stellate; 6, pentagonal; 7, pentalobate or -stellate.
      Character states are semi-ordered (see Foote 1994a,b).  All distances
between different states are equal to unity, except for the following, which
are equal to one-half: 0 vs. all others; 4 vs. 5; 6 vs. 7.
7. shape of lumen (U,1,3): same states and treatment as character 6.
8. relative height of columnals (B,1,3): 0, discoidal (H:W < 0.5); 1, elongate
(H:W � 0.5).
9. columnal articulations (U,1,3): 0, synostosis or cryptosymplexy; 1,
symplexy; 2, synarthry.
10. cirri (B,1,3)
11. regular arrangement of cirri (B,1,2,3)
12. number of cirri per nodal (O,1,2,3): 0, <5; 1, 5; 2 >5.
13. specialized distal structure (B,1,3)
14. form of distal structure (U,1,2,3): 0, irregular plates; 1, radix; 2,
discoidal or crustose holdfast; 3, anchor; 4, float.

Dorsal cup
15. regular calyx plating (B,5)
16. radials (O,5): 0, absent; 1, cryptic; 2, exposed.
17. number of radials (O,3)
18. fused radials (B,3,4)
19. opening of radial circlet (B,3)
20. nature of opening (U,2,3,5): 1, anal interray only, open by anal(s); 2,
anal interray only, open by basal(s); 3, open in anal and/or other interrays.
21. radial prongs or sinus (B,3)
22. unequal development of radials (B,3)
23. compound radials (B,3)
24. number of compound radials (O,2,3,5)
      For distance analyses, this is expressed as a proportion of the number
of radials.
25. basals (O): 0, absent; 1, cryptic; 2, exposed.
26. number of basals (O,3)
27. opening of basal circlet (B,3)
28. nature of opening (U,2,3,5): 1, anal interray only, open by anal(s); 2,
anal interray only, open by radial(s); 3, open in anal and/or other interrays.
29. unequal development of basals (B,3)
30. size of basal circlet area relative to radial circlet area (O,3): 0, less
than half the area; 1, subequal; 2, greater than twice the area.
31. infrabasals (O): 0, absent; 1, cryptic; 2, exposed.
32. number of infrabasals (O,2,3)
33. opening of infrabasal circlet (B,2,3,5)
34. unequal development of infrabasals (B,2,3,5)
35. size of infrabasal circlet area relative to radial circlet area (O,2,3):
0, less than half the area; 1, subequal; 2, greater than twice the area.
36. centrodorsal, calyconodal, proximale or analogue (B)
37. cirriferous centrodorsal or analogue (B,2,3,4)
38. regular arrangement of cirri (B,2,3,4)
39. style of regular arrangement (U,2,3,4): 0, columns; 1, whorls; 2, single
circlet.
40. size of centrodorsal (or analogue) area relative to radial circlet area
(O,2,3,4): 0, less than half the area; 1, subequal; 2, greater than twice the
area.
41. segmentation of centrodorsal or analogue (B,2,3,4)
42. number of anal plates in dorsal cup at or below level of radials (O,5)
43. accessory plates (as in Perittocrinus) (B)
44. intercalary plates (as in Acrocrinus) (B,5)
45. number of ranges of intercalaries (O,2,3,5)
      For distance analyeses, this is expressed on a logarithmic scale.
46. shape of dorsal cup (sag.) (U): 0, cylinder or disk; 1, cone; 2, bowl; 3,
globe; 4, inverted cone (as in Calceolispongia); 5, inverted bowl (as in
Pilidiocrinus); 6, splayed bowl or cone (as in Uperocrinus); 7, goblet; 8,
club; 9. bicone.
47. shape of dorsal cup (sag.) (O): 0, low (W:H > 1.5); 1, medium; 2, high
(H:W > 1.5).
48. shape of dorsal cup (trans.) (U,1): 0, round; 1, polygonal or convex; 2,
lobate or stellate.
49. symmetry of dorsal cup (trans.) (U): 0, asymmetric; 1, strongly bilateral;
2, triradial; 3, tetraradial; 4, pentameral with strong bilateral overprint;
5, strongly pentameral; 6, hexaradial.
50. concave base (B,3)
51. cup diameter greater than 2.5 times stem diameter (B,3)
52. major projections (wings, blades, spines) (B)
53. median ray ridges (B)
54. stellate ridges (B)

Arms and ambulacral system
55. arms (B)
56. number of distinct arms at point where they become free of cup (O,3)
      For distance analyses, this is expressed on a logarithmic scale.
57. maximal number of arms directly attached to single radial (O,3,5): 0, 1;
1, 2; 2, >2.
58. relative development of arms (O,1,3): 0, subequal; 1, slightly unequal; 2,
strongly unequal.
59. separation of arms at cup (O,3): 0, appressed or nearly so; 1, less than
1.5 arm widths apart; 2, greater than 1.5 arm widths apart.
60. lateral arm fusion between rays (B,3,5)
61. branched arms (B,3)
62. effective number of orders of branching (O,1,2,3): 0, 1; 1, 2; 2, >2.
63. heterotomous branching (B,1,2,3)
64. nature of heterotomous branching (U,2,3): 0, bilateral; 1, endotomous; 2,
exotomous; 3, other regular (e.g., abradial or adradial); 4, irregular.
65. biserial arm plating (B,3)
66. patelloid process (if uniserial) (B,2,3,5)
67. cuneate or asymmetric brachials (if uniserial) (B,2,3)
68. brachial shape (H:W) (O,3): 0, < 0.5; 1, 0.5-1.0; 2, 1.0-2.0; 3, >2.0.
69. lateral arm fusion within rays (B,3,5)
70. arm attitude at base (O,3): 0, sloping inward, vertical, or forming cone;
2, sidewards; 3, pendent.
71. recumbent arms (as in Agostocrinus) (B,5)
72. incorporation of radially aligned brachials into cup (B)
73. number of ranges of brachials in cup (O,2,3)
      For distance analyses, this is expressed on a logarithmic scale.
74. interbrachials (including fixed pinnules) in cup (B,2,3)
75. form of proximal interbrachials (B,2,3): 0, small, irregular; 1, larger,
regular.
76. pinnules (B,1,3)
77. characteristic maximal number of pinnules per brachial (O,1,2,3,5)
      For distance analyses, this is expressed on a logarithmic scale.
78. recumbent ambulacra (as in Hybocrinus) (B,5)
79. number of recumbent ambulacra (O,2,3,5)
80. recumbent ambulacra extending more than halfway down cup (B,2,3,5)
81. ratio of arm length to cup height (O,1,3): 0 < 1; 1, 1-2; 2, 2-4; 3, >4.
82. torted arms (as in Mespilocrinus) (B,3,5)

Anal and tegminal features
83. anal opening through dorsal cup (B,5)
84. anal tube or sac (B,1,3)
85. position of tube (B,1,2,3,5): 0, posterior; 1, central or anterior.
86. tube extending greater than twice cup height (B,1,2,3,5)
87. ridges (including plicae) on proximal part of tube (B,1,2,3,5)
88. irregular plating of tube (B,1,2,3,5)
89. development of tegmen (other than tube/sac) (B,1): 0, orals only or a few
large plates; 1, multiplated.
90. tegmen (other than tube/sac) extending greater than twice cup height (B,1)

                                                                Appendix 2. Morphological data for crinoids.  
     Morphological data below correspond to characters described in Appendix 1.  Unknown characters are denoted by ?; inapplicable characters are denoted by N.  The first
column gives a classification code, mainly following the classification of Moore et al. (1978) (BO, Bourgueticrinida; CL, Cladida; CO, Comatulida; CY, Cyrtocrinida; DB,
Diplobathrida; DI, Disparida; EC, Echmatocrinus; EN, Encrinida (sensu Hagdorn 1988); FL, Flexibilia; HY, Hybocrinida; IS, Isocrinida; LA, Lanternocrinus; MA, Marsupites; MI,
Millericrinida; MO, Monobathrida; RO, Roveacrinida; TU, Tulipacrinus; UI, Uintacrinus).  The column after the species name gives the principal stratigraphic interval in which
the species is found, followed by other intervals in which it is found.  See Table 1 for description of intervals.  Species that are used with the baseline sampling protocol
are marked 1 in the Notes column.  Species for which more than 20 characters are unknown are marked 2 (see Fig. 10).  The sources for morphological data are listed in Appendix
3.  Electronic copies of the data are available upon request.  
------------------------------------------------------------------------------------------------------------------------------------------------------------------------------
------------------------------------------------------------------------------------------------------------------------------------------------------------------------------
                                                                                                                   Characters


                                                                                 11111111112222222222333333333344444  4 4444555555   5 5556666666666777  7 777  7 7788888888889
Code   Genus         Species              Age   Notes Sources           12345678901234567890123456789012345678901234  5 6789012345   6 7890123456789012  3 456  7 8901234567890

------------------------------------------------------------------------------------------------------------------------------------------------------------------------------

BO Bourgueticrinus   aequalis            27       1   162,212,358       2???00012???1112500N000N250N010NNNN10NN20000  N 0205000001   5 0?000NNN0010N100  N NN1  ? 0NN??0???????

BO Bourgueticrinus   baculatus           27       2   212               2???000?0?????12500N000N250N020NNNN10NN20000  N 0205000001   5 0????????????100  N NN?  ? 0NN??0???????

BO Bourgueticrinus   bellus              27       2   212               2???00010?????12500N000N2513000NNNN10NN00000  N 0125000001   5 0????????????100  N NN?  ? 0NN??0???????

BO Bourgueticrinus   bruennichinielseni  28 27    2   358               2???00?12?????12500N000N250N020NNNN10NN20000  N 3205000001   5 0?0??????????100  N NN?  ? 0NN??0???????

BO Bourgueticrinus   brydonei            27       2   358               2???00??0?????12500N000N250N010NNNN10NN20000  N 3205000001   5 0????????????100  N NN?  ? 0NN??0???????

BO Bourgueticrinus   constrictus         27       2   358               2???01??2?????12500N000N250N010NNNN10NN20000  N 0205000001   5 0????????????100  N NN?  ? 0NN??0???????

BO Bourgueticrinus   crassus             27       2   212               2????0??0?????12500N000N250N010NNNN10NN20000  N 02?5000001   5 0????????????100  N NN?  ? 0NN??0???????

BO Bourgueticrinus   cylindricus         27 26    2   358               2????1??2?????12500N000N250N020NNNN10NN21000  N 3205000001   5 0????????????100  N NN?  ? 0NN??0???????

BO Bourgueticrinus   danicus             28       1   212,327,358       2000010120NN??12500N000N250N020NNNN10NN20000  N 3205000001   5 0?0?1???0001?100  N NN?  ? 0NN??0???????

BO Bourgueticrinus   elegans             27       2   358               2???011?2?????12500N000N0NNNNN0NNNN10NN20000  N 8205000001   5 0????????????100  N NN?  ? 0NN??0???????

BO Bourgueticrinus   ellipticus          27 26    1,2 358,370           2?00000120NN1112500N000N250N010NNNN10NN20000  N 3105000001   5 0?????????????00  N NN?  ? 0NN??0???????

BO Bourgueticrinus   fischeri            27 26    2   358               2?0000?100NN??12500N000N250N000NNNN10NN10000  N 1105000001   5 0?0?1????????100  N NN?  ? 0NN??0???????

BO Bourgueticrinus   globularis          27       2   358               2???01??2???1112500N000N2513000NNNN10NN20000  N 3105000001   5 0????????????100  N NN?  ? 0NN??0???????

BO Bourgueticrinus   granulosus          27       2   358               2???0?????????12500N000N250N010NNNN10NN20000  N 3015000001   5 0????????????100  N NN?  ? 0NN??0???????

BO Bourgueticrinus   hagenowii           27       2   358               2???01??2?????12500N000N250N020NNNN10NN20000  N 3205000001   5 0????????????100  N NN?  ? 0NN??0???????

BO Bourgueticrinus   hureae              27       2   358               2???000?2?????12500N000N250N010NNNN10NN20000  N 0205000001   5 0????????????100  N NN?  ? 0NN??0???????

BO Bourgueticrinus   maximus             27       2   358               2???00011?????12500N000N2513000NNNN10NN20000  N 3205000001   5 0????????????100  N NN?  ? 0NN??0???????

BO Bourgueticrinus   papilliformis       27       2   358               2???00??0?????12500N000N250N020NNNN10NN20000  N 8205000001   5 0????????????100  N NN?  ? 0NN??0???????

BO Bourgueticrinus   succinctus          27       2   212               2???00?12?????12500N000N250N000NNNN10NN20000  N 0125000001   5 0????????????100  N NN?  ? 0NN??0???????

BO Bourgueticrinus   suedicus            27       2   358               2???01??2?????12500N000N250N000NNNN10NN20000  N 1105000001   5 0????????????100  N NN?  ? 0NN??0???????

BO Bourgueticrinus   tuberculatus        27       2   249               2???00010?????12500N000N2513000NNNN10NN20000  N 0105000001   5 0????????????100  N NN?  ? 0NN??0???????

BO Bourgueticrinus   utriculatus         27       2   358               2????0??2?????12500N000N250N000NNNN10NN20000  N 3105000001   5 0????????????100  N NN?  ? 0NN??0???????

BO Conocrinus        pyriformis          29 30,31 1,2 338,409           2???0?????????12500N000N21NNN20NNNN0NNNNN000  N 3205000001   5 0????????????100  N NN?  ? 0NN??0???????

BO Conocrinus        thorenti            29       1,2  75a,338,369      2???0?????????12500N100N250N020NNNN0NNNNN000  N 1215010001   5 0????????????100  N NN?  ? 0NN??0???????

BO Democrinus        dubius              27       2   358               2????0??0?????12500N000N250N020NNNN0NNNNN000  N 3105010001   5 0????????????100  N NN?  ? 0NN??0???????

BO Democrinus        gisleni             27 28    1,2 358               2????0??0?????12500N000N250N020NNNN0NNNNN000  N 1105000001   5 0????????????100  N NN?  ? 0NN??0???????

BO Democrinus        londinensis         29       1,2 360               2?0000?0?0NN??12500N000N250N020NNNN0NNNNN000  N 11?5000001   5 0?0??????????100  N NN?  ? 0NN??0???????

BO Democrinus        maximus             28       1,2 358,360           2???00000?????12500N000N250N020NNNN0NNNNN000  N 3205000001   5 0?0??????????100  N NN?  ? 0NN??0???????

BO Dunnicrinus       mississippiensis    27       1   315               2000000000NN1112500N000N250N011????0NNNNN000  N 1105000001   5 00000NNN0011N100  N NN1  1 0NN300???????

BO Monachocrinus     gallicus            27       2   358               2????0??0?????12500N000N21NNN10NNNN0NNNNN000  N 1105000001   5 0????????????100  N NN?  ? 0NN??0???????

BO Monachocrinus     regnelli            27 28    1,2 358,361           2???000?0?????12500N000N250N010NNNN0NNNNN000  N 3105000001   5 0????????????100  N NN?  ? 0NN??0???????

BO Palaeobathycrinus windi               28       1,2 212,358           2???000000NN??12500N000N250N000NNNN0NNNNN000  N 1125010001   5 0???1????????100  N NN?  ? 0NN??0???????

CL Aaglaocrinus      cranei              15       1   334,441           2????0??1?????125011000N250N01250?00NNNNN200  N 2004110001   5 0200110N1NN00100  N NN1  1 0NN300???????

CL Abrachiocrinus    timoricus           17       1   497               2????0????????12500N000N250N02230100NNNNN000  N 3105010000   N NNNNNNNNNNNNNN00  N NNN  N 0NNNN1NNNNN00

CL Abrotocrinus      unicus              11       1   167,483           2?1006?010NN??125011000N250N011???00NNNNN300  N 20?4110001   5 0210120N00100100  N NN1  1 0NN30011110??

CL Acariaiocrinus    clavulus            17       1   496,497           2???00?1??????10NNNNNNNN250N0N2301N0NNNNN000  N 7115010000   N NNNNNNNNNNNNNN00  N NNN  N 0NNNN1NNNNN00

CL Acylocrinus       tumidus             10       1   206,322           2?10?0?0?0NN??125011000N250N001???00NNNNN100  N 2014110001   5 0010100N00110100  N NN1  1 0NN3001???0??

CL Adacrinus         loeblichi           15       1   311,458           2?1?06?011?1??125011000N250N00250000NNNNN100  N 2014110001   5 0?001?0N00110100  N NN1  ? 0NN3001??0???

CL Adinocrinus       nodosus             11       1   168,486           2????0??1?????125011000N251310150000NNNNN300  N 0014110001   5 0200120N00100100  N NN?  ? 0NN300???????

CL Aenigmocrinus     anomalus            11 12    1    84,443           2?1??0????????125011000N250N102???00NNNNN200  N 2004110001   5 0210100N00120100  N NN1  1 0NN3001?100??

CL Aesiocrinus       magnificus          15       1   234,302,458       2?1006?0?1????125011000N250N01250000NNNNN100  N 2014010001   5 0?10100N00100100  N NN1  1 0NN30011110??

CL Aethocrinus       moorei               1       1   345,477,479       20101760?0NN0N125011000N250N01250000NNNNN100  N 12?4000011   5 00201?0N00010101  2 110  N 0NN?001100110

CL Agassizocrinus    lobatus             11 12    1   106               0NNNNNNNNNNNNN125011000N250N0221NN10NNNNN300  N 31040N0001   5 0210100N00000100  N NN1  1 0NN200???????

CL Aglaocrinus       konecnyorum         14       1   508               2?1?00701?????125011000N250N01250000NNNNN200  N 2004110001   5 0200100N1NN00100  N NN?  ? 0NN300???????

CL Aglaocrinus       oklahomaensis       13       1   317,426,449       2????0??1?????125011000N250N01250000NNNNN200  N 3004110001   5 0000100N1NN00100  N NN1  1 0NN300???????

CL Agnostocrinus     typus               16       1   515               2?10?0?0?0NN??125011000N250N01?????0NNNNN100  N 20?4110001   5 0210110N00110100  N NN1  1 0NN3001?1?0??

CL Aithriocrinus     strahani             3       1    94               2?10?000?0NN0N1250??0?0N25???025??00NNNNN000  N 11??000001   5 0000121100020100  N NN0  N 0NN3000NNNN??

CL Akiyoshicrinus    isensis             14       1   140               2????0??1?????12500N000N251311250100NNNNN000  N 3101110001   5 0000100N1NN00100  N NN1  1 0NN300???????

CL Alcimocrinus      girtyi              13 14    1   185,314,415,446   2?1?00?0??????125011000N250N00250?00NNNNN300  N 2014110001   5 0000121100000100  N NN?  ? 0NN300111????

CL Alcimocrinus      ornatus             12       1    71,429           2???00001?????125011000N250N00150?00NNNNN300  N 2004110001   5 0000121100000100  N NN1  1 0NN3001?1????

CL Allosocrinus      bronaughi           15       1   334,428,459       2?1006?011????125011000N250N01250000NNNNN100  N 2004110001   5 0?100NNN0011N100  N NN1  1 0NN300???????

CL Allosycocrinus    pusillus            17       1,2 496               2???00001?????12500N000N250N01230100NNNNN000  N 3104010001   1 0NNN?????????100  N NN?  ? 0NN??0???????

CL Ampelocrinus      kaskaskiensis       12       1   194,445           201000?0?111??125011000N250N00250000NNNNN100  N 20?4010001   5 0010110N00110100  N NN1  1 0NN300???????

CL Ampelocrinus      mundus              11       1   194,445           2???00?0??????125011000N250N01250000NNNNN100  N 11?4010001   5 0010100N00110100  N NN1  1 0NN3001?100??

CL Ampheristocrinus  typus                5 6     1   139,414           2?10???0?0NN??125011000N250N01230100NNNNN300  N 1114010011   5 0?20120N00010100  N NN0  N 0NN3001?1????

CL Anartiocrinus     lyoni               12       1   187,415           2?????????????125011000N250N01250000NNNNN300  N 1104010001   5 0200100N00000100  N NN1  1 0NN300???????

CL Anartiocrinus     maxvillensis        11 12    1    71,187           2?1?0060??????125011000N250N01250000NNNNN300  N 1104010001   5 0200100N00000100  N NN1  1 0NN?00???????

CL Anchicrinus       rugosus             13       1   320,436           2?10?00010NN??125011000N250N00250000NNNNN300  N 2014110011   5 0?10120N00000100  N NN?  ? 0NN300111????

CL Anchicrinus       toddi               14       1   461               2????0??1?????125011000N250N00250000NNNNN300  N 2004110001   5 0000121100000100  N NN?  ? 0NN300111????

CL Ancyrocrinus      bulbosus             8       1   292               2010045010NN13125011000N250N01240110NNNNN200  N 1104000001   5 0010120N00020100  N NN0  N 0NN30010110??

CL Anechocrinus      nalbiaensis         17       1,2 510               2????07?1?????125011000N250N01250?00NNNNN300  N 2104110001   5 0?101?0N00010100  N NN?  ? 0NN??0???????

CL Anemetocrinus     biserialis          11       1   533               2?1000?010NN??125011000N250N00250000NNNNN300  N 1014010001   5 00?00NNN1NN0N100  N NN1  1 0NN300???????

CL Anobasicrinus     bulbosus            14       1   436               2???007?1?????125011000N250N01250000NNNNN300  N 1004010001   5 0?10120N00010100  N NN1  1 0NN3001111???

CL Antihomocrinus    multifidus           7       1   378               2?10?0?0?0NN??125011000N250N01250000NNNNN200  N 12?4010001   5 0010120N00020100  N NN0  N 0NN300???????

CL Antihomocrinus    tenuis               6       1    34               201000?0?0NN??125011000N250N01250010NNNNN200  N 11?4000001   5 0010120N00020100  N NN0  N 0NN30010100??

CL Aphelecrinus      dunlopi             11       1   533               201000?0?0NN??125011000N250N01250000NNNNN300  N 11?4010001   5 0000120N00010100  N NN1  ? 0NN3001???0??

CL Aphelecrinus      randolphensis       12       1    71,198           2?1??6????????125011000N250N01250000NNNNN300  N 1024010001   5 0010120N00110100  N NN1  1 0NN300???????

CL Apographiocrinus  pumilus             17       1   495,501           2????0????????125011000N250N01250000NNNNN100  N 2004110001   5 00001?0N00020100  N NN?  ? 0NN30011?00??

CL Apographiocrinus  typicalis           15       1   318,459           2100000010NN??125011000N250N00250000NNNNN100  N 2004110001   5 0010100N00010100  N NN1  1 0NN300???????

CL Apokryphocrinus   wellsvillensis      10       1   511               2?1??0?0?1????125011000N250N01250?00NNNNN100  N 10?4010001   5 0?101?0N00120100  N NN1  ? 0NN?001???0??

CL Arachnocrinus     bulbosus             8       1   121,408           20100050?0NN??12500N000N250N0121NN00NNNNN000  N 3105010001   5 0000120N00000100  N NN0  N 0NN301NNNNN??

CL Araeocrinus       bassus              14       1   461               2010006010NN??125011000N250N01250010NNNNN100  N 11?4010001   5 0010110N00110100  N NN1  1 0NN30010110??

CL Armenocrinus      watersi             11       1   452               2?00?6?0?0NN??125011000N250N01250000NNNNN100  N 11?4010001   5 01001???00010100  N NN?  ? 0NN?00???????

CL Arroyocrinus      popenoei            16       1   240,515           2???00?0??????125011000N250N012?0?00NNNNN300  N 21?4010001   5 0200110N00000100  N NN1  1 0NN300???????

CL Atelestocrinus    robustus            10       1    22,486           2????6?0??????125011010N250N01250000NNNNN300  N 11?4010001   4 0?10121000010100  N NN0  N 0NN200???????

CL Aulocrinus        bellus              11       1   167,302           2?10060010NN??125011000N250N012???00NNNNN300  N 20?4110011   5 0010100N00110100  N NN1  1 0NN30011100??

CL Bactrocrinites    fieldi               8       1   121,284,416       2?1006?010NN??125011000N250N02250010NNNNN200  N 1204000001   5 0?101?0N00020100  N NN0  N 0NN?001????00

CL Bactrocrinites    jaekeli              7       1   155,377           2000?0?0?0NN??125011000N250N02250010NNNNN100  N 12?4010001   5 0020120N00030100  N NN0  N 0NN3001?110??

CL Barycrinus        asteriscus          11       1    13,483           2?1000?0?0NN??125011000N250N01250000NNNNN200  N 2024010001   5 0110121000010100  N NN0  N 0NN300???????

CL Barycrinus        rhombiferus         10 11    1   169               20101??0?0NN??125011000N250N01250000NNNNN100  N 2104010011   5 0210121000000100  N NN0  N 0NN3001???1??

CL Belanskicrinus    westoni              9       1   454               2??0?0?0?0NN??125011000N250N02250??0NNNNN301  1 11?4000001   5 0010100N00010100  N NN1  1 0NN3001?110??

CL Belashovicrinus   gjelensis           15       1    12               2?10006011?0??125011000N250N01250000NNNNN100  N 3104010001   5 0?000NNN0002N100  N NN?  ? 0NN000???????

CL Bicidiocrinus     wetherbyi           12       1    84,415,447,521   2?1??0????????125011000N250N00150?00NNNNN300  N 2004110001   5 000012111NN00100  N NN1  ? 0NN300111????

CL Blothrocrinus     jesupi              10       1   314,523           20000000?0NN??125011000N250N01250000NNNNN300  N 1124010001   5 0010120N00100100  N NN1  1 0NN3001??10??

CL Bollandocrinus    conicus             10       1   533               2?1000?0?0NN??125011000N250N01250000NNNNN300  N 11?4010001   5 0?001?0N00000100  N NN?  ? 0NN300???????

CL Botryocrinus      cucurbitaceus        6       1    34               2?1006?0?0NN??125011000N250N01250000NNNNN200  N 1124010001   5 0?10121000030100  N NN0  N 0NN30010110??

CL Botryocrinus      nycteus              8       1   121               201000?010NN??125011000N250N01250000NNNNN200  N 11?4010001   5 0020121000020100  N NN0  N 0NN?0010110??

CL Botryocrinus      ramosissimus         5       1    34               2010006010NN??125011000N250N00250000NNNNN200  N 1124010001   5 0010121000010100  N NN0  N 0NN3001011010

CL Botryocrinus      schultzei            7       1   130               2010?6?0?0NN??125011000N250N01250000NNNNN200  N 10?4010011   5 0010121?00010100  N NN0  N 0NN3001011010

CL Brabeocrinus      christinae          15       1   459               201000?010NN??125011000N250N002?0?00NNNNN300  N 2014110011   5 0010110N00110100  N NN1  1 0NN3001?110??

CL Brabeocrinus      cuneatus            16       1   240,515           2?10000010NN??125011000N250N0125??00NNNNN100  N 20?4110011   5 0010120N00110200  N NN1  1 0NN3001?110??

CL Bridgerocrinus    fairyensis          10       1   247               2?10?0?0?0NN??125011000N250N012?0?00NNNNN300  N 11?4010001   5 0010100N00020100  N NN1  1 0NN3001?100??

CL Bridgerocrinus    sp.                  7       1   492               2????0?0?0NN??125011000N250N01250000NNNNN300  N 11?4010001   5 0?10100N00020100  N NN1  1 0NN3001?110??

CL Bronaughicrinus   figuratus           12       1    70,216,430       2?1??0?0??????125011000N250N01150?00NNNNN200  N 3004110001   5 0000100N1NN00100  N NN1  ? 0NN200???????

CL Calceolispongia   abundans            17       1   465,510           2?100660111???125011000N250N02250000NNNNN100  N 4024111001   5 00100NNN0011N100  N NN1  1 0NN?000NNNN?0

CL Campbellicrinus   compactus           16       1   164               2????0?0??????125011000N250N02250010NNNNN100  N 21?4010001   5 0200110N00110100  N NN1  1 0NN?001??00??

CL Carabocrinus      radiatus             3       1    41,63,529        2?1??0?0??????125011000N251101250000NNNNN300  N 3114010011   5 0020121000000100  N NN0  N 0NN1000NNNN00

CL Carabocrinus      treadwelli           2       1   421               2010007010NN??125011000N251101250100NNNNN300  N 3114010011   5 0020121000000100  N NN0  N 0NN1000NNNN00

CL Carlopsocrinus    bullatus            11       1,2 533               2????0??1?????12500N000N25130021NN00NNNNN000  N 1025010001   5 0?00?????????100  N NN?  ? 0NN??0???????

CL Catactocrinus     leptodactylus        9       1   121               201006?0?0NN??125011000N250N01250000NNNNN200  N 11?4010001   5 00100NNN0003N100  N NN1  1 0NN3001?110??

CL Celonocrinus      expansus            16       1   240,515           2????0????????125011000N250N012?0?00NNNNN100  N ?024110001   5 0010120N1NN00100  N NN1  ? 0NN3001?100??

CL Ceratocrinus      exornatus           17       1,2 500               2????0????????125011000N250N0021NN00NNNNN100  N 0014110001   5 0?1?1????????200  N NN?  ? 0NN?001000010

CL Cercidocrinus     cirrifer            10       1   243               2?10???0?1????125011000N250N01250000NNNNN300  N 11?4010001   5 0000121100010100  N NN1  1 0NN300???????

CL Cestocrinus       signatus            11       1   189               2?1000?0?0NN??125012000N250N11250010NNNNN200  N 11?4000001   5 0?20????0001?100  N NN?  ? 0NN?001????1?

CL Chlidonocrinus    ornatus             15       1   458               2?1000?0?0NN??125011000N250N012?0?00NNNNN100  N 20?4010011   5 0010120N00110100  N NN1  ? 0NN3001?101??

CL Clathrocrinus     clinatus            15       1   459               2010000010NN??125011000N250N00230100NNNNN300  N 2004110001   5 0020121000030100  N NN0  N 0NN30010100??

CL Clistocrinus      concinnus           17       1     5               2????0????????10NNNNNNNN250N1N2301N0NNNNN000  N 1115010000   N NNNNNNNNNNNNNN00  N NNN  N 0NNNN1NNNNN00

CL Codiacrinus       schultzei            7       1   377               200000?010NN??12500N000N250N01230100NNNNN000  N 11?5010001   5 0020120N00010100  N NN0  N 0NN200???????

CL Coeliocrinus      ventricosus         10       1   137,415,522       2?1000?0?0NN??125011000N250N01250000NNNNN300  N 10?4010001   5 0000121100110100  N NN1  ? 0NN30011100??

CL Coenocystis       angulosus           17       1   497               2????0????????10NNNNNNNN250N0N21NNN0NNNNN000  N 1015010000   N NNNNNNNNNNNNNN00  N NNN  N 0NNNN1NNNNN00

CL Coenocystis       richardsoni         18       1   115               ??????????????10NNNNNNNN250N0N21NNN0NNNNN000  N 71150?0000   N NNNNNNNNNNNNNN00  N NNN  N 0NNNN1NNNNN00

CL Compagicrinus     fenestratus          1       1   165               2?001??0?0NN??12501101112512012?0100NNNNN300  N 11?4000011   5 0010110N00020100  N NN0  N 0NN2001?1????

CL Contocrinus       andamanensis        17       1,2 514               2?1??0??1?????125011000N250N01150?00NNNNN100  N 2024110001   5 0?001???00120100  N NN1  1 0NN300???????

CL Contocrinus       coupi               15       1   459               2110000010NN??125011000N250N002?0?00NNNNN100  N 2004110001   5 0000100N00110100  N NN1  1 0NN300???????

CL Corematocrinus    plumosus             9       1   121               201006?0?0NN??125011000N250N01250000NNNNN300  N 10?4010001   5 0010100N00120100  N NN1  1 0NN3001?1?0??

CL Corythocrinus     fragilis            11       1   166,204           2?10?0?0?0NN??125011000N250N02250010NNNNN100  N 11?4010001   5 0000120N00100100  N NN1  1 0NN2001??00??

CL Cosmetocrinus     gracilis            11       1   166,193           2?0000?0?0NN??125011000N250N01250000NNNNN300  N 11?4010001   5 0010120N00110100  N NN1  1 0NN3001??00??

CL Cosmetocrinus     middalyaensis       16       1   513               2?1000?010NN??125011000N250N022???10NNNNN300  N 11?4010001   5 0?10120N00110100  N NN1  ? 0NN3001??????

CL Costalocrinus     consolidatus         7       1    46,287,378       2?10?6?0?0NN??125011010N250N01250000NNNNN200  N 10?4010011   5 0210121000010100  N NN0  N 0NN300???????

CL Costalocrinus     cornutus            10       1   169,287           2?1????010NN??125011000N250N01250000NNNNN100  N 2014110011   5 0?10121000100100  N NN0  N 0NN300???????

CL Costalocrinus     sentosus             8       1   287               2?1?177010NN??125011000N250N11250000NNNNN200  N 20?4010011   5 0020121000020100  N NN0  N 0NN30010110??

CL Cradeocrinus      elongatus            9       1   121               2?1006?0?0NN??1250??000N250N02250000NNNNN?00  N 11?4000001   5 0010121000020100  N NN0  N 0NN300???????

CL Cradeocrinus      warreni             10       1   248               2?10?0?0?0NN??125011000N250N01250000NNNNN300  N 11?4010001   5 0010120N00020100  N NN0  N 0NN3001?100??

CL Cricocrinus       regulatus           14       1,2 109,429,461       2????0????????12500N000N250N00250000NNNNN000  N 3005010001   5 0?00100N1NN00100  N NN1  ? 0NN300???????

CL Cromyocrinus      simplex             14       1   535               2?10007010NN??125011000N250N01250000NNNNN300  N 3004010001   5 0?000NNN0000N100  N NN1  1 0NN30010000??

CL Crotalocrinites   pulcher              5       1     2,487,547       201000?010NN11125011000N250N02250000NNNNN100  N 2004000011   5 1000121100031100  N NN0  N 0NN3001010010

CL Crotalocrinites   rugosus              6 5     1   487               201000?010NN11125011000N250N02250000NNNNN100  N 3104010011   5 2001120N00031100  N NN0  N 0NN3000NNNN10

CL Cryphiocrinus     rotundus            11       1,2 180,448           2????0??1?????125011000N250N02150?00NNNNN300  N 2004110001   5 0?001?0N00000100  N NN1  1 0NN?00???????

CL Culmicrinus       jeffersonensis      10       1   247               2?1000?0?0NN??125011000N250N01250000NNNNN300  N 11?4000001   5 00101???00000100  N NN?  ? 0NN?001??10??

CL Culmicrinus       vagulus             12       1    84,415           2?1000?0?0NN??125011000N250N01250010NNNNN300  N 11?4010001   5 02101?0N00110100  N NN1  1 0NN3001?100??

CL Cupressocrinites  crassus              8       1   382               2?10045010NN??12500N000N250N0011NN00NNNNN000  N 2015110001   5 00000NNN0000N100  N NN1  8 0NN300?????00

CL Cupulocrinus      crossmani            3       1    59               2010006010NN121250110111250N01250000NNNNN300  N 11?4010001   5 0010120N00010100  N NN0  N 0NN3001010010

CL Cupulocrinus      jewetti              2       1    66               20100070?0NN??1250110111250N01250000NNNNN200  N 11?4010011   5 0010120N00000100  N NN0  N 0NN30010110??

CL Cyathocrinites    acinotubus           5       1    33               2?10007010NN??125011000N250N01250000NNNNN100  N 2124010001   5 0020120N00010100  N NN0  N 0NN30010100??

CL Cyathocrinites    multibrachiatus     11       1   273,483,486       2?1000?0?0NN??125011000N250N01250000NNNNN100  N 21?4010001   5 0020120N00010100  N NN0  N 0NN200100??10

CL Cyathocrinites    planus              10       1    95,533           2?00?0???0NN??125011000N250N01250000NNNNN100  N 3104010001   5 0020120N00020100  N NN0  N 0NN30010?000?

CL Cydrocrinus       concinnus           11       1   166,483,530       2?1000?0?0NN??125011000N250N012?0?00NNNNN300  N 1024010001   5 0010121100100100  N NN1  1 0NN3001?110??

CL Cymbiocrinus      cherrabunensis      18       1   513               2???06?01?????125011000N250N01250000NNNNN100  N 2004110001   5 0?101?0N00110100  N NN1  1 0NN300???????

CL Cymbiocrinus      grandis             12       1    84,199           20100060?1????125011000N250N002???00NNNNN100  N 2004110001   5 0010100N00110100  N NN1  1 0NN300???????

CL Cymbiocrinus      romingeri           11       1   199               2?1??0?0?11???125011000N250N00250000NNNNN100  N 2004110001   5 0010100N00110100  N NN1  1 0NN3001?1????

CL Dasciocrinus      florialis           12       1    84,186,415,447   2?10?0?0?0NN??125011000N250N001?0?00NNNNN300  N 20?4110001   5 0010120N00110100  N NN1  1 0NN300111?0??

CL Decadocrinus      brazeauensis        10       1   248               201000?0?0NN??125011000N250N012?0?00NNNNN300  N ?0?4010011   5 0010100N00120100  N NN1  1 0NN300???????

CL Decadocrinus      oaktrovensis         8       1   505               201006?0?0NN??125011000N250N01250000NNNNN200  N 11?4000001   5 0010100N00020100  N NN1  1 0NN30010110??

CL Decadocrinus      rugistriatus         9       1   121               201006?010NN??125011000N250N01250000NNNNN200  N 10?4010001   5 0010100N00120100  N NN1  1 0NN30010110??

CL Decadocrinus      tumidulus           11       1   167,415,483       2?10?0?0?0NN??125011000N250N01?????0NNNNN300  N 20?4110001   5 0210100N00100100  N NN1  1 0NN30011111??

CL Delocrinus        hemisphericus       15       1   333,334           2???00??1?????125011000N250N01250000NNNNN100  N 2004110001   5 00001?0N1NN10100  N NN1  ? 0NN300???????

CL Delocrinus        vastus              16       1,2 240,335,515       2????0????????125011000N250N01150?00NNNNN100  N 2004110001   5 00001?0N1NN00100  N NN?  ? 0NN?00???????

CL Dendrocrinus      parvus               4       1    96               201000?0?0NN??1250110111250N01250000NNNNN100  N 11?4010001   5 00101?0N00020100  N NN0  N 0NN3001?110??

CL Dichostreblo-     timorensis          17       1     5,282           2???0000??????10NNNNNNNN250N0N2301N0NNNNN000  N 2125010000   N NNNNNNNNNNNNNN00  N NNN  N 0NNNN1NNNNN00

   crinus

CL Dicromyocrinus    ornatus             14       1   535               2?10007010NN??125011000N250N012?0?00NNNNN300  N 0004010001   5 0000100N00100100  N NN?  ? 0NN300???????

CL Dictenocrinus     decadactylus         5       1    31               2010066010NN11125011000N250N01250000NNNNN200  N 11?4000001   5 0010100N00110100  N NN1  1 0NN30011110??

CL Dictenocrinus     hystrix              7       1   377               2010?6?0?0NN11125011000N250N01250000NNNNN200  N 11?4010001   5 0010121000010100  N NN0  N 0NN3001?110??

CL Dinotocrinus      compactus           11       1   192               2?10?0?0?0NN??125011000N250N012???00NNNNN300  N 2004110001   5 0000110N00110100  N NN1  1 0NN3001?10???

CL Dinotocrinus      logani              10       1   247               2?1000?0??????125011000N250N012???00NNNNN300  N 20?4110001   5 0200110N00010100  N NN1  ? 0NN300???????

CL Diphuicrinus      croneisi            13       1,2 317,320,453       2????0????????125011000N250N011?0?00NNNNN100  N 2004110001   5 0000100N00100100  N NN1  ? 0NN300???????

CL Eifelocrinus      dohmi                7       1   130               2010?6?0?0NN0N125011000N250N01250000NNNNN200  N 1114010001   5 0010111000010100  N NN0  N 0NN3001010000

CL Eirmocrinus       grossus             14       1,2 461               ??????????????125011000N250N00??0?00NNNNN300  N 00?41?0001   5 0000121100000100  N NN1  1 0NN300111????

CL Elibatocrinus     elegans             15       1   459               2?0000?0?0NN??125011000N250N01230110NNNNN300  N 11?4010001   5 0010100N00110100  N NN1  1 0NN?0011100??

CL Elibatocrinus     elongatus           16       1   240,515           200000?010NN??125011000N250N01230110NNNNN300  N 11?4000001   5 0?101?0N00110100  N NN1  1 0NN3001?1?0??

CL Elpasocrinus      radiatus             1       1   423               2?101000?0NN??1250110111251201250000NNNNN300  N 11?4010011   5 0?201?0N00010100  N NN0  N 0NN?001??0???

CL Embryocrinus      hanieli             17       1   495,497           2???00?1??????125013000N250N02230120NNNNN000  N 1015010000   N NNNNNNNNNNNNNN00  N NNN  N 0NNNN1NNNNN00

CL Embryocrinus      variabilis          18       1     5,235           2????0????????125013000N250N0221NN20NNNNN000  N 1115010000   N NNNNNNNNNNNNNN00  N NNN  N 0NNNN1NNNNN00

CL Enallocrinus      scriptus             5       1   487               2?0?0000??????125011000N250N02250010NNNNN100  N 1004000001   5 2000120N00000100  N NN0  N 0NN300?????10

CL Endelocrinus      murrysvillensis     15       1,2  72               2?0??00???????125011000N250N002?0?00NNNNN100  N 2014110001   5 0?10100N00110100  N NN1  ? 0NN300???????

CL Eoparisocrinus    crossmani            3       1    61a              20100060?0NN12125011000N250N01250000NNNNN300  N 11?4010011   5 0020120N00010100  N NN0  N 0NN300101011?

CL Eoparisocrinus    siluricus            5 4     1    19,414           2?100070?0NN??125011000N250N01250000NNNNN300  N 11?4010001   5 0010120N00020100  N NN0  N 0NN20010100??

CL Eopilidiocrinus   heckeri             17       1     5,7             3NNNNNNNNNNNNN10NNNNNNNN250N0N21NNN0NNNNN000  N 0105NN0000   N NNNNNNNNNNNNNN00  N NNN  N 0NNNN00NNNN00

CL Eopinnacrinus     pinnulatus           2       1    67               2?1000?010NN??1250110011250N01250000NNNNN200  N 10?4010001   5 0010100N00100100  N NN1  1 0NN30010??01?

CL Eratocrinus       commaticus          11       1   185,300,314,415   2???00?0??????125011000N250N01150000NNNNN200  N 2014110001   5 0?00121100000100  N NN1  2 0NN30011100??

CL Eratocrinus       elegans             10       1   136,185,415       2????0????????125011000N250N01150000NNNNN300  N 2014110001   5 0?00121100000100  N NN1  ? 0NN3001110???

CL Erisocrinus       longwelli           16       1   240,515           2?100000?0NN??12500N000N250N01250000NNNNN000  N 2015110001   5 0000100N1NN00100  N NN?  ? 0NN300???????

CL Erisocrinus       typus               15       1   318,459           2010000010NN??12500N000N250N00250000NNNNN000  N 2015010001   5 0000100N1NN00100  N NN1  1 0NN3001???0??

CL Esthonocrinus     laevior              3       1,2 158               2????0????????125011000N250N01250000NNNNN300  N 11?4010001   5 0?201???00010100  N NN?  ? 0NN?001??00??

CL Eupachycrinus     boydii              12       1   184,299           2?1?00?0??????125011000N250N011???00NNNNN300  N 2004110001   5 0200110N1NN00100  N NN1  1 0NN300???????

CL Eupachycrinus     quatuordecimbrach-  11 12    1,2 184               2?????????????125011000N250N011???00NNNNN300  N 2004110001   5 02001???1NN00100  N NN?  ? 0NN?00???????
                     ialis

CL Euspirocrinus     heliktos             4       1    19               2?100000?0NN??125011000N250N01250000NNNNN300  N 11?4010001   5 0010120N00010100  N NN0  N 0NN2001?100??

CL Euspirocrinus     spiralis             5       1    34               201000?010NN12125011000N250N00250000NNNNN300  N 1114000001   5 0010120N00000100  N NN0  N 0NN2001010000

CL Exocrinus         moorei              16       1   240,515           2?1000?0?0NN??125011000N250N00150000NNNNN100  N 1004010001   5 0010121200010100  N NN1  1 0NN300???????

CL Exocrinus         wanni               15       1   428,459           2010000010NN??125011000N250N00150000NNNNN300  N 1014110001   5 0010120N00020100  N NN1  3 0NN3001?100??

CL Exoriocrinus      lasallensis         15       1   459,531           2?100670?0NN??125011000N250N01250000NNNNN300  N 21?4010001   5 0010110N00110100  N NN1  1 0NN300???????

CL Fifeocrinus       popensis            12       1    71,530           2?1??070??????125011000N250N01250000NNNNN300  N 10?4010001   5 0?00120N00100100  N NN1  1 0NN300???????

CL Fifeocrinus       tielensis           11       1,2 533               2????0????????125011000N250N01250000NNNNN300  N 11?4010001   5 0000120N00000100  N NN?  ? 0NN300???????

CL Follicrinus       kayseri              7       1   155,377           2010?0?0?0NN??125011000N250N02250010NNNNN200  N 11?4010001   5 0010120N00020100  N NN0  N 0NN3001?110??

CL Forthocrinus      lepidus             11       1   533               2?1000?0?0NN??125011000N250N00250000NNNNN300  N 2014110001   5 0?10100N00120100  N NN1  1 0NN300???????

CL Galateacrinus     ornatus             15       1   312,458           2???00?01?????125011000N250N00250000NNNNN300  N 2004110001   5 00?0121200110100  N NN1  1 0NN300???????

CL Gastrocrinus      armoricana           7       1,2 253,254           2????05?1?????125011000N250N0121NN00NNNNN?00  N ??14010001   5 0?101?0N00000100  N NN0  N 0NN?0????????

CL Gilmocrinus       iowensis            10       1   243               200000?0?0NN??125011000N250N02250000NNNNN300  N 11?4010001   5 00100NNN0012N100  N NN1  1 0NN3001?110??

CL Gissocrinus       luculentus           5       1   355               200000?0?0NN11125011000N250N01230100NNNNN100  N 21?4010001   5 0010120N00010100  N NN0  N 0NN30010110??

CL Gissocrinus       lyoni                6       1   414               2?????????????125011000N250N01230100NNNNN100  N 1114010011   5 0010120N00020100  N NN0  N 0NN300???????

CL Gissocrinus       vertebrachialis      7       1   377               2010?00010NN??125011000N250N01230100NNNNN100  N ???4000001   5 0010120N00020100  N NN0  N 0NN3001??????

CL Gissocrinus       voiseyi             17       1   526               2????0?0??????125011000N250N01230100NNNNN100  N ?1?4010011   5 0?20120N00010100  N NN0  N 0NN?001???0??

CL Glossocrinus      naplesensis          9       1   121               201006?0?110??125011000N250N01250?00NNNNN300  N 10?4000011   5 0010110N00020100  N NN1  1 0NN3001?110??

CL Goleocrinus       vadosus             13       1,2  70,504           2?????????????125011000N250N012???00NNNNN300  N 30041?0001   5 0?00100N00010100  N NN1  1 0NN300???????

CL Goniocrinus       sculptilis          10       1   246,247,302       2?100060?11???125011000N250N01250000NNNNN200  N 11?4010001   5 0010121000110100  N NN0  N 0NN3001??00??

CL Gothocrinus       gracilis             6       1    34               2?1000?0?0NN??1250110011250N01250000NNNNN100  N 11?4010001   5 0010100N00010100  N NN1  1 0NN3001?100??

CL Graffhamicrinus   acutus              14       1   436               2?10000010NN??125011000N250N01250?00NNNNN100  N 2004110001   5 0000100N1NN10100  N NN1  1 0NN300???????

CL Graffhamicrinus   magnificus          15       1   427               2?1?00001?????125011000N250N01150?00NNNNN100  N 2004110001   5 0000100N1NN00100  N NN?  ? 0NN300???????

CL Graphiocrinus     encrinoides         10       1,2 224,408           2?1??0?0?0NN??125011000N250N00?????0NNNNN100  N 2024110001   5 0?00100N00010100  N NN?  ? 0NN300???????

CL Graphiocrinus     verbeeki            17       1   495,496,501       2?1??0?01?????125011000N250N00250000NNNNN100  N 2014110001   5 00001?0N00010100  N NN?  ? 0NN3000NNNN00

CL Grenprisia        billingsi            3       1    66,407           2?10166010NN??1250110111250N01250000NNNNN300  N 11?4000001   5 0010121000000100  N NN0  N 0NN30011110??

CL Haeretocrinus     wagneri             15       1   459               2????0??1?????125011000N250N01250000NNNNN300  N 11?4010001   5 0010121200000100  N NN1  1 0NN3001?1????

CL Hallocrinus       ornatissimus         9       1   121               2?1007?010NN??125011000N250N01250000NNNNN200  N 11?4010001   5 0010121100100100  N NN1  1 0NN3001?110??

CL Halogetocrinus    paucus              15       1   322,459           20100070?110??125011000N250N00250000NNNNN100  N 20?4010001   5 0010111200110100  N NN1  1 0NN3001?100??

CL Harmostocrinus    porosus             12       1   447               2?1000?0?0NN??125011000N250N012?0?00NNNNN300  N 2004110001   5 0210110N00110100  N NN1  1 0NN3001?110??

CL Heliosocrinus     aftonensis          12       1   430,444           2?1?07001?????125011000N250N0115??00NNNNN300  N 2014110011   5 0?10120N00110100  N NN1  ? 0NN3001?1????

CL Hemistreptacron   abrachiatum         17       1     5               2???00?1??????10NNNNNNNN250N0N2301N0NNNNN000  N 2105010000   N NNNNNNNNNNNNNN00  N NNN  N 0NNNN1NNNNN00

CL Histocrinus       coreyi              11       1   483               2?1000?0?0NN??125011000N250N01250000NNNNN300  N 21?4010001   5 0210100N00110100  N NN1  1 0NN3001?110??

CL Holcocrinus       longicirrifer       10       1   246,488           201000?0?111??125011000N250N112?0?00NNNNN100  N 20?4010001   5 0010100N00110100  N NN1  1 0NN3001?100??

CL Holcocrinus       nodobrachiatus      11       1    26,202           2??0?000?0NN??125011000N2????0250000NNNNN100  N 20?4010001   5 0?10100N00120100  N NN1  1 0NN300???????

CL Hydreionocrinus   amplus              11       1   533               2?1000?0?0NN??125011000N251300250000NNNNN300  N 2004010001   5 000012121NN00100  N NN1  1 0NN3001111???

CL Hydreionocrinus   goniodactylus       12       1   533               2?1000?0?0NN??125011000N2513002?0?00NNNNN300  N 20?4010001   5 000012121NN00100  N NN1  ? 0NN3001111???

CL Hydriocrinus      lorraineae          14       1   461               2???0600??????125011000N250N01250000NNNNN300  N 11?4010001   5 00101?0N00120100  N NN1  1 0NN?001???0??

CL Hydriocrinus      turbinatus          15       1   337,442           2?1?00?0??????125011000N250N01250000NNNNN300  N 1104010001   5 00101?0N00110100  N NN1  1 0NN?00???????

CL Hylodecrinus      briareus            11       1   167,302           2?1?06?0??????125011000N250N011???00NNNNN300  N 20?4010011   5 0010121100000100  N NN1  1 0NN300111????

CL Hypselocrinus     hoveyi              11       1   166,483           2?0000?0?0NN??125011000N250N01250010NNNNN300  N 11?4000001   5 0210100N00000100  N NN1  1 0NN3001?110??

CL Hypselocrinus     maccabei            10       1   246,247,304       201000?0?0NN??125011000N250N01250000NNNNN300  N 11?4010001   5 0010100N00120100  N NN1  1 0NN3001??00??

CL Idaeumocrinus     rotundus             7       1   255               2???06?0??????125011000N250N01250000NNNNN100  N 11?4010001   5 0010100N00010100  N NN1  ? 0NN300???????

CL Illemocrinus      amphiatus            3       1    97               201006?0?0NN12125011000N250N01250000NNNNN200  N 2114010001   5 0020120N00010100  N NN0  N 0NN?001011000

CL Imitatocrinus     gracilior            7       1   377               2010?0?0?0NN??125011000N250N012?0?00NNNNN100  N 11?4010001   5 0010100N00010100  N NN1  1 0NN300???????

CL Intermediacrinus  hinmani             11       1    69               2?1??070??????125011000N250N011?0?00NNNNN300  N 2004110001   5 0200110N1NN00100  N NN1  1 0NN300???????

CL Iteacrinus        dactylus             7       1   377,378           2010???0?0NN??125011000N250N01250000NNNNN300  N 11?4010001   5 0010121000020100  N NN0  N 0NN300111?0??

CL Jimbacrinus       bostocki            17       1   466               2?1000?0?0NN??125011000N250N02250000NNNNN100  N 3124110001   5 00100NNN0011N100  N NN1  1 0NN30010000??

CL Kanabinocrinus    thyaros              4       1    19               2?000000?0NN??125011010N250N01250010NNNNN200  N 11?5000001   5 0?101?0N00010100  N NN0  N 0NN2001?11???

CL Lageniocrinus     maximus             17       1     5               2????0????????10NNNNNNNN250N0N2301N0NNNNN000  N 1015010000   N NNNNNNNNNNNNNN00  N NNN  N 0NNNN00NNNN00

CL Lageniocrinus     seminulum           11       1   188               2????0????????10NNNNNNNN250N0N2301N0NNNNN000  N 1115010000   N NNNNNNNNNNNNNN00  N NNN  N 0NNNN1NNNNN00

CL Lanecrinus        depressus           11       1   167,483           2?1000?0?0NN??125011000N250N011???00NNNNN300  N 20?4010001   5 0010100N00120100  N NN1  1 0NN3001?1?0??

CL Lanecrinus        milleri             12       1    84,167,521       2?0??0?0?0NN??125011000N250N0025??00NNNNN300  N 2014110001   5 0010100N00120100  N NN1  1 0NN3001?1????

CL Lasiocrinus       scoparius            7       1   121               20100000?0NN0N125011000N250N01250010NNNNN200  N 1104000001   5 0010121000010100  N NN0  N 0NN30010100??

CL Laudonocrinus     subsinuatus         15       1   303,334,459       2????0001?????125011000N250N00250000NNNNN300  N 2004010001   5 0010110N00110100  N NN1  1 0NN3001?100??

CL Lebetocrinus      grandis             11       1   166,190           2?10?0?010NN??125011000N250N?1250000NNNNN100  N ?0?4010001   5 0000120N00100100  N NN1  1 0NN3001???0??

CL Lecobasicrinus    kickapooensis       14       1   461               2?10?0?0?0NN??125011000N2513?0250?00NNNNN100  N 20?4110001   5 0?00100N00000100  N NN1  ? 0NN300???????

CL Lecythocrinus     briareus             8       1   382               2?00045010NN??125011000N250N00?????0NNNNN300  N 20?4000001   5 0010120N00010100  N NN0  N 0NN30010100??

CL Lekocrinus        planobrachiatus     11       1,2 168,295           2????0????????125011000N250N?0?????0NNNNN300  N 0014110001   5 0200110N00100100  N NN1  1 0NN300???????

CL Linobrachiocrinus kindlei              9       1   124               2?1000?010NN??125011010N250N02250000NNNNN300  N 12?4010001   4 00000NNN0002N100  N NN1  2 0NN300???????

CL Linocrinus        laurelensis         12       1    84               2?0??0?0??????125011000N250N00?????0NNNNN300  N 2014110011   5 0200110N00110100  N NN1  1 0NN300111????

CL Linocrinus        penicillus          10       1,2 185,296,297       2?1??0?0??????125011000N250N01?????0NNNNN300  N 20?4110001   5 0200121100110100  N NN1  1 0NN300???????

CL Linocrinus        praemorsus          11       1,2 168,302,306       2????0????????125011000N250N001???00NNNNN300  N 20?4110001   5 0200121100100100  N NN1  1 0NN300???????

CL Lobalocrinus      wolforum            15       1   318               2???000???????125011000N250N002?0?00NNNNN100  N 2014110001   5 0000100N1NN00100  N NN1  ? 0NN300???????

CL Logocrinus        geniculatus          8       1   121               201000?0?0NN??125011000N250N01250000NNNNN200  N 11?4010001   5 0020100N00120100  N NN1  1 0NN3001???0??

CL Logocrinus        infundibuliformis    9       1   121               200000?0?0NN??125011000N250N01250000NNNNN200  N 11?4010001   5 0010100N00120100  N NN1  1 0NN3001?110??

CL Lophocrinus       minutus             11       1   155,376           2010000010NN11125011000N250N01250000NNNNN100  N 11?4010001   5 00100NNN0010N100  N NN1  1 0NN3001?100??

CL Manicrinus        hybocriniformis      6       1,2 111,112           2????0????????1250110011250N01230100NNNNN100  N 2014010011   5 ??2???????????00  N NN?  ? 0NN??0???????

CL Manicrinus        waldronensis         5       1,2 112               2????0????????1250110011250N01230100NNNNN300  N 2014010011   5 ??2??????????100  N NN?  ? 0NN??0???????

CL Maragnicrinus     portlandicus         9       1   121               201000?010NN??125011000N250N02250010NNNNN300  N 21?4010001   5 0010100N00100100  N NN1  1 0NN3001??10??

CL Mastigocrinus     bravoniensis         6       1   356               2?10?0?0?0NN??125011000N250N01250000NNNNN100  N 11?4010001   5 0?10120N00020100  N NN0  N 0NN3001??10??

CL Mastigocrinus     loreus               5       1    32               201010?010NN??125011000N250N01250010NNNNN100  N 11?4000001   5 0010120N00000100  N NN0  N 0NN300111101?

CL Mathericrinus     gillumi             13       1   320,438,508       2????0?01?????125011000N250N01250000NNNNN300  N 3004010001   5 0000100N1NN00100  N NN?  ? 0NN200???????

CL Melbacrinus       americanus          15       1,2 425               2????0??1?????125011000N250N01250000NNNNN300  N 11?4010001   5 0?0?1???0003?100  N NN?  ? 0NN?00???????

CL Meniscocrinus     magnitubus          11       1   169               2?????????????125011000N250N01250000NNNNN300  N 2024110011   5 0210121000000100  N NN0  N 0NN30010100??

CL Merocrinus        impressus            2       1,2  67               2?0?00?010NN??12500N0?0N250N01250000NNNNN000  N 10?5000001   5 0?001???0000?100  N NN?  ? 0NN?00???????

CL Merocrinus        typus                3       1   314,493           2?0?00?0?0NN??12500N000N250N01250000NNNNN000  N 10?5000001   5 0?001?0N00000100  N NN0  N 0NN30010?00??

CL Metacromyocrinus  holdenvillensis     14       1    44,436           2?1?00701?????125011000N250N01250000NNNNN200  N 2004010001   5 0000100N1NN00100  N NN1  1 0NN200???????

CL Metaperimesto-    spiniferus          14       1    44,334,436       2????0??1?????125011000N250N01250000NNNNN300  N 1004010001   5 0000120N00000100  N NN?  ? 0NN300111????
   crinus

CL Metasycocrinus    piriformis          17       1,2 495               2????0????????12500N010N250N02230120NNNNN000  N 3214010001   1 0NNN?????????100  N NN?  ? 0NN??1NNNNN??

CL Miatshkovocrinus  trautscholdi        14 15    1     7,535           2010006010NN??125011000N250N01250000NNNNN300  N 2024110001   5 0010110N00110100  N NN1  1 0NN3001?1?0??

CL Microcaracrinus   colubrosus          16       1   311               2???00??1?????125011000N250N012?0?00NNNNN300  N 2004110001   5 0010120N00010100  N NN1  1 0NN30011110??

CL Microcaracrinus   conjugulus          15       1   459               2?1?00?0??????125011000N250N01250?00NNNNN300  N ?0?4110001   5 0010110N00110100  N NN1  1 0NN300???????

CL Microcaracrinus   delicatus           14       1   459,461           2?1000?0?0NN??125011000N250N00?5??00NNNNN300  N 20?4110001   5 0010110N00120100  N NN1  1 0NN300???????

CL Minilyacrinus     williamburyensis    16       1,2 513               2?1??0601?????125011000N250N00?????0NNNNN100  N 20?4110001   5 0?00110N00110100  N NN1  ? 0NN300???????

CL Moapacrinus       inornatus           16       1   240               2?10000010NN??125011000N250N01250000NNNNN100  N 2004110001   5 0000100N00000100  N NN?  ? 0NN300???????

CL Monobrachiocrinus oviformis           17       1,2   5               2???00?0??????121NNN0N0N250N02230120NNNNN000  N 3104010001   1 0NNN?????????100  N NN?  ? 0NN??1NNNNN00

CL Mooreocrinus      geminatus           14 15    1   535               2?1?00001?????125011000N250N01250000NNNNN300  N 2004010001   5 0000100N00000100  N NN1  ? 0NN300???????

CL Morrowcrinus      defendus            13       1   320,504           2????0????????125011000N250N01250000NNNNN300  N 1104010001   5 0000100N00000100  N NN1  ? 0NN300???????

CL Moscovicrinus     bipinnatus          16       1   240               2?1000?0?0NN??125011000N250N01250000NNNNN300  N 11?4010001   5 0?10120N00110100  N NN1  1 0NN3001?110??

CL Moscovicrinus     multiplex           14       1   535               2?1000?0?0NN??125011000N250N01250000NNNNN300  N 1104010001   5 0?10120N00000100  N NN1  1 0NN300???????

CL Moundocrinus      osagensis           15       1   425,459           2???06?01?????125011000N250N00250000NNNNN100  N 2004010001   5 0?10100N00100100  N NN1  1 0NN300???????

CL Nactocrinus       nitidus             10       1   206               2?0000?0?0NN??125011000N250N11250000NNNNN100  N 10?4010001   5 0000100N00000100  N NN1  1 0NN300???????

CL Nassoviocrinus    pachydactylus        7       1   130               2?10?6?0?0NN??125011000N250N01250000NNNNN200  N 11?4000011   5 00101???00020100  N NN0  N 0NN?001???0??

CL Nebraskacrinus    tourteloti          16       1   311,333           2???00701?????125011000N250N01250000NNNNN300  N 1104010001   5 0?00121000000100  N NN1  1 0NN20011100??

CL Neolageniocrinus  shichanensis        17       1     5               2????0????????10NNNNNNNN250N0N2301N0NNNNN000  N 1015010000   N NNNNNNNNNNNNNN00  N NNN  N 0NNNN00NNNN00

CL Neoprotencrinus   brachiatus          14       1,2 318               2????0????????12500N000N250N00250000NNNNN000  N 2005110001   5 0000100N1NN00100  N NN?  ? 0NN300???????

CL Neozeacrinus      peramplus           17       1   500               2????00???????125011000N250N00250000NNNNN200  N 0004110001   5 0?00121100000100  N NN1  4 0NN3001110???

CL Neozeacrinus      praecursor          14       1   318,437           2????0?01?????125011000N250N01250000NNNNN300  N 2004010001   5 0000120N00010100  N NN1  4 0NN3001??????

CL Neozeacrinus      wanneri             16       1   240               2????0?0??????125011000N251100250000NNNNN300  N 2004110001   5 0000121100000100  N NN1  4 0NN300111????

CL Notiocrinus       timoricus           17       1,2 282,496           2????0?0??????12500N000N250N00?????0NNNNN000  N 0015110001   5 0000120N00000100  N NN?  ? 0NN300???????

CL Nowracrinus       ornatus             17 18    1   526               2?1000?011????125011000N250N01250000NNNNN100  N ???4010011   5 0?10121000110100  N NN0  N 0NN30010??0??

CL Nuxocrinus        crassus              8       1   286               2?1000?010NN??125011000N250N01250000NNNNN200  N 1104010001   5 0110120N00020100  N NN0  N 0NN3001011000

CL Nuxocrinus        scaber               7       1   286,378           2?1000?0?0NN??125011000N250N01250000NNNNN200  N 11?4000001   5 0110120N00010100  N NN0  N 0NN3001??1???

CL Occiducrinus      australis           17       1,2 510               2?1?00001?????125011000N250N012?0100NNNNN100  N 1114010001   5 0?1?1??????0?100  N NN?  ? 0NN??010???00

CL Omanicrinus       secundus            16       1   164               2????0????????125011000N250N01250000NNNNN300  N 2104010001   5 0200110N00110100  N NN1  1 0NN30010000??

CL Ophiurocrinus     dactyloides         10       1   533               2?000070?0NN??125011000N250N01250010NNNNN300  N 11?4010001   5 00100NNN0012N100  N NN1  ? 0NN3001?110??

CL Ottawacrinus      typus                3       1   314               2???106010NN??1250110015250N11250010NNNNN300  N 12?4000001   5 0?001???0001?101  3 0N0  N 0NN?001??????

CL Oxynocrinus       spicata             13       1,2 461               2???00?0?0NN??125011000N25???125??00NNNNN300  N 20?4010001   5 0?10120N00020100  N NN1  1 0NN300???????

CL Pachylocrinus     aequalis            11       1   167,297,483       2?100000?0NN??125011000N250N012???00NNNNN300  N 20?4010001   5 0000120N00100100  N NN1  1 0NN3001??????

CL Pachylocrinus     wexfordensis        10       1   533               2?10?0?0?0NN??125011000N250N012???00NNNNN300  N 10?4010001   5 0200110N00110100  N NN1  1 0NN3001?110??

CL Pagecrinus        gracilis             7       1   182               2?10?0?0?0NN??125011000N250N02250010NNNNN100  N 12?4000001   5 0000121000010100  N NN0  N 0NN?0010100??

CL Paianocrinus      aptus               12       1   430,436           2????000??????125011000N250N00250000NNNNN300  N 1014010001   5 0000120N00000100  N NN1  ? 0NN300111????

CL Palaeocrinus      angulatus            3       1    41,66,529        2?1?06?01?????125011000N250N01250000NNNNN200  N 1104010011   5 0?10120N00000100  N NN0  N 0NN?00?????0?

CL Palaeocrinus      hudsoni              2       1   421               2?10007010NN??125011000N250N01250000NNNNN200  N 3104010011   5 0110120N00000100  N NN0  N 0NN1000NNNN00

CL Palmerocrinus     profundus           13       1,2 320,504           2?1??0????????125011000N250N012???00NNNNN100  N 2004110001   5 0000100N1NN00100  N NN1  1 0NN300???????

CL Parabursacrinus   magnificus          17 16    1   495,509           2?1??0?010NN??125011000N250N10150000NNNNN100  N 0004110001   5 0000121100000100  N NN1  2 0NN3001??????

CL Paracosmetocrinus madisonensis        10       1   247               2?1000?0?0NN??125011000N250N01250000NNNNN300  N 11?4010001   5 0000110N00000100  N NN1  1 0NN300???????

CL Paracromyocrinus  marquisi            15       1   318,440           2?1000?0?0NN??125011000N250N01?????0NNNNN200  N 30?4110001   5 0000100N1NN00100  N NN1  1 0NN300???????

CL Paracromyocrinus  vetulus             13       1   232               2????000??????125011000N250N01250000NNNNN200  N 2004110001   5 0?001?0N1NN00100  N NN1  ? 0NN300???????

CL Paracymbiocrinus  ormandi             12       1    70               2????6?0??????125011000N250N00250000NNNNN100  N 2004110001   5 0010100N00020100  N NN1  2 0NN300???????

CL Paragassizocrinus platicrenatus       14       1   107               0NNNNNNNNNNNNN125011000N250N0221NN20NNNNN100  N 22040N0001   5 0?0?1????????100  N NN?  ? 0NN?00???????

CL Paragassizocrinus tarri               13 14,15 1   107               0NNNNNNNNNNNNN125011000N250N0121NN00NNNNN100  N 21040N0001   5 0000100N00000100  N NN1  ? 0NN?00???????

CL Paragraphiocrinus exornatus           17       1,2 495,496,500       2???006?1?????125011000N250N01250000NNNNN100  N 3014010001   5 0?00????0000?100  N NN?  ? 0NN?00???????

CL Parascytalocrinus validus             11       1   167               2?0000?0?0NN??125011000N250N01?????0NNNNN300  N 20?4?10001   5 0200100N00000100  N NN1  1 0NN3001?1?0??

CL Parastachyocrinus malaianus           17       1   496,501           2????0001?????12500N000N250N01250000NNNNN000  N 2015110001   5 00001?0N00000100  N NN?  ? 0NN300???????

CL Parasycocrinus    fastigatepileatus   17       1,2 282               2????0????????124013010N250N02230120NNNNN000  N 3214010001   1 0NNN?????????100  N NN?  ? 0NN??1NNNNN00

CL Parazeacrinites   konincki            11       1   533               2????0?0??????125011000N250N00250000NNNNN300  N 0014110001   5 0000121100000100  N NN1  ? 0NN300???????

CL Parethelocrinus   ellipticus          14       1   436               2?10007010NN??125011000N250N01250000NNNNN200  N 2004110001   5 0200110N1NN00100  N NN1  1 0NN300???????

CL Parisangulocrinus zeaeformis           7       1   377               2010?0?0?0NN11125011000N250N01250000NNNNN300  N 11?4000001   5 0020120N00010100  N NN0  N 0NN30010110??

CL Parisocrinus      crawfordsvillensis  11       1   483               2????0?0??????125011000N250N01250000NNNNN300  N 11?4010001   5 0010120N00010100  N NN0  N 0NN3001?110??

CL Parulocrinus      pontiacensis        15       1   459               2?1?00001?????125011000N250N01250000NNNNN300  N 2004010001   5 0210110N1NN00100  N NN1  1 0NN300???????

CL Pedinocrinus      clavatus            11       1   533               2?10?0?010NN??125011000N250N002?0?00NNNNN300  N 0014110001   5 0?101???00100200  N NN1  1 0NN?00???????

CL Pegocrinus        bijugus             14       1   191,535           2010007010NN??125011000N250N01250000NNNNN300  N 1024010001   5 0010100N00000100  N NN1  1 0NN300???????

CL Pelecocrinus      insignis            10       1   193               2?0006?0?0NN??125011000N250N01250?00NNNNN300  N 20?4010001   5 0220120N00110100  N NN1  1 0NN3001?10???

CL Pelecocrinus      stereosoma          12       1,2 245               2?????0???????125011000N250N01250000NNNNN300  N ?0?4010001   5 0010120N00000100  N NN1  1 0NN?00???????

CL Pellecrinus       hexadactylus        11       1   181,274,483       2?10000010NN??125011000N250N01250?00NNNNN200  N 20?4010001   5 0020121000010100  N NN0  N 0NN30010100??

CL Pentaramicrinus   gracilis            12       1   184,520           2????0????????125011000N250N01250?00NNNNN300  N 2004110001   5 00000NNN0000N100  N NN1  1 0NN3001??00??

CL Perimestocrinus   ibexensis           16       1,2 450               2???00??1?????125011000N250N01?????0NNNNN300  N 2014110001   5 0?001?0N00010100  N NN?  ? 0NN30011110??

CL Perimestocrinus   nodulifer           15       1,2 303,317           2????0??1?????125011000N250N012???00NNNNN300  N 2014110001   5 0?001???????0100  N NN?  ? 0NN?00???????

CL Permiocrinus      immaturus           17       1,2 501               2????0????????12500N000N250N0021NN00NNNNN000  N 20?5110001   5 00001?0N00030100  N NN?  ? 0NN300???????

CL Petalocrinus      mirabilis            5       1    35               2???06601?????12500N000N250N002?0?00NNNNN000  N 2025110001   5 0010120NNNNN1100  N NN0  N 0NN2000NNNN00

CL Phacelocrinus     longidactylus       12 11    1    71, 84           2?1006?010NN??125011000N250N01250000NNNNN300  N 1104010001   5 0010100N00110100  N NN1  1 0NN3001?100??

CL Phacelocrinus     rostratus           10       1   533               2?1006?0?0NN??1250??000N250N01250000NNNNN?00  N 11?4010001   5 0000100N00120100  N NN1  1 0NN3001?110??

CL Phanocrinus       calyx               11       1   533               2????0????????125011000N250N00250000NNNNN300  N 2004110001   5 0000100N00000100  N NN1  1 0NN300???????

CL Phanocrinus       maniformis          12       1    84,184           2?100070?0NN??125011000N250N01250000NNNNN300  N 2004110001   5 0000100N00000100  N NN1  ? 0NN3001111???

CL Pirasocrinus      scotti              14       1   318,461           2????0????????125011000N250N00250000NNNNN300  N 0014110001   5 0000120N00000100  N NN1  ? 0NN300111????

CL Plaxocrinus       normalis            14       1   436               2?1??0?01?????125011000N250N00250000NNNNN300  N 2004110001   5 0?00121100100100  N NN?  ? 0NN30011110??

CL Plaxocrinus       piutae              16       1,2 240,515           2????0????????125011000N250N01250?00NNNNN300  N 20?4?10001   5 0?00121100100100  N NN1  1 0NN300???????

CL Plaxocrinus       politus             15       1   311               2?????????????125011000N250N00250?00NNNNN200  N 2014110001   5 0000110N00010100  N NN?  ? 0NN300111????

CL Plicodendrocrinus proboscidiatus       3       1    62               20100760?0NN??1250110011250N01250000NNNNN200  N 11?4010011   5 0010120N00010100  N NN0  N 0NN300111101?

CL Plummericrinus    mcguirei            15       1   311               2?1000?010NN??125011000N250N01250000NNNNN300  N 2024110001   5 00101?0N00110100  N NN1  1 0NN3001??10??

CL Plummericrinus    retorridus          12       1,2 516               2???00??1?????125011000N250N011???00NNNNN300  N 2004110001   5 0?0?1????????100  N NN?  ? 0NN?00???????

CL Polusocrinus      ochelataensis       15       1,2 433               2????67???????125011000N250N01250000NNNNN100  N 2004010001   5 0?001???00000100  N NN?  ? 0NN?00???????

CL Polygonocrinus    spiniferus          15       1   459               2?10000010NN??125011000N250N?0250?00NNNNN300  N ?014110001   5 0?00120N00000100  N NN1  1 0NN300111????

CL Porocrinus        bromidensis          2       1   421               2100000010NN??125011000N250N01250000NNNNN200  N 3104010011   5 00200NNN0001N100  N NN0  N 0NN2000NNNN00

CL Porocrinus        conicus              3       1   174               210000?0?0NN??125011000N250N01250000NNNNN200  N 11?4000011   5 00200NNN0002N100  N NN0  N 0NN2000NNNN00

CL Poteriocrinites   crassus             10 11    1   533               2?00000010NN??125011000N250N01250000NNNNN300  N 1124000001   5 0010120N00010100  N NN1  1 0NN3001?110??

CL Praecupulocrinus  conjugans            3       1    59               2010006010NN121250110111250N01250000NNNNN300  N 10?4000001   5 0010120N00020100  N NN0  N 0NN300101001?

CL Premanicrinus     dubius               4       1,2 112,518           2?????????????1250110011250N01230100NNNNN100  N 22?40????1   5 0?2???????????00  N NN?  ? 0NN??0???????

CL Prininocrinus     robustus             9       1,2 124               2????0????????125011000N250N01250000NNNNN300  N ?1?4010001   5 0??01?0N000?0100  N NN1  1 0NN300???????

CL Proallosocrinus   glenisteri          13       1   320               2????0????????125011000N250N01250000NNNNN100  N 2004110001   5 0?10100N00000100  N NN1  1 0NN300???????

CL Probletocrinus    curtus              15       1,2 459               2????06?1?????125011000N250N01250000NNNNN200  N 3104010001   5 0?001?0N1NN00100  N NN1  ? 0NN?00???????

CL Proctothylaco-    longus               8       1   178               2?100000?0NN??125011000N250N01250000NNNNN300  N 1014000001   5 0010120N00000100  N NN0  N 0NN30010110??
   crinus

CL Prolobocrinus     permicus            17       1   500               2????0????????12500N000N250N00250000NNNNN100  N 2005110001   5 00001???00020100  N NN?  ? 0NN30010101??

CL Propoteriocrinus  follmanni            7       1   378               2?1??6?0?0NN??125011000N250N02250000NNNNN300  N 21?4010011   5 0010120N00010100  N NN1  1 0NN30010110??

CL Protencrinus      moscoviensis        14       1,2 158               2????0??1?????12500N000N251300250000NNNNN000  N 2015110001   5 0?00100N1NN00100  N NN?  ? 0NN300???????

CL Pskovicrinus      sofronizkyi          9       1   375               2???06601?????125011000N250N01250000NNNNN200  N 1124010001   5 0010110N00000100  N NN1  1 0NN3001?110??

CL Pulaskicrinus     campanulus          12       1    84,151           2?1?0070??????125011000N250N01250000NNNNN300  N 10?4010001   5 0010120N00100100  N NN1  1 0NN2001?10???

CL Pyrenocrinus      bethaniensis         8       1   286               2?1000?010NN??125011000N250N01250000NNNNN200  N 1124010001   5 0020120N00020100  N NN0  N 0NN3001?11000

CL Quantoxocrinus    ussheri              8       1   506               20100600?0NN??125011000N250N01250000NNNNN300  N 11?4010001   5 0010100N00010100  N NN1  1 0NN30010110??

CL Quinquecaudax     glabellus            2       1    67               2010177010NN111250110111250N01250000NNNNN200  N 11?4000001   5 0010120N00010100  N NN0  N 0NN30010110??

CL Quinquecaudax     springeri            3 2     1    62,67,219        201016?010NN111250110111250N02250010NNNNN200  N 11?4000001   5 0010121000010100  N NN0  N 0NN30010110??

CL Rhabdocrinus      scotocarbonicus     11 12    1,2 533               2?1??00010NN??125011000N250N02250010NNNNN300  N 1024000001   5 0?1??????????101  5 10?  ? 0NN?00???????

CL Rhadinocrinus     nanus                7       1   377               2010?0?0?0NN??125011000N250N01250000NNNNN300  N 11?4010001   5 0010121000020100  N NN0  N 0NN30010110??

CL Rhenocrinus       ramosissimus         7       1   130               20?0?0?0?0NN??125011000N250N02250010NNNNN300  N 11?4000001   5 0010121000000100  N NN0  N 0NN30010110??

CL Rhopalocrinus     gracilis             8       1   382,411           2?1000?0?0NN??125012000N250N1121NN00NNNNN100  N 21?4010001   5 00100NNN0002N100  N NN1 12 0NN?0011100??

CL Rhopocrinus       spinosus            12       1    84,195           20100070?0NN??125011000N250N012???00NNNNN300  N ?0?4010001   5 0010121100100100  N NN1  ? 0NN3001?100??

CL Saccosomopsis     insperatus          11       1   169,483           201000?0?0NN??125011000N250N012?0?00NNNNN300  N 3104010001   5 0210121000000100  N NN0  N 0NN20010000??

CL Sarocrinus        carinatus           10       1   196               2??0?6?0?0NN??125011000N250N01?????0NNNNN300  N 2004110001   5 0200110N00010100  N NN1  ? 0NN3001?100??

CL Sarocrinus        nitidus             11       1   196               2?1000?0?0NN??125011000N250N11150000NNNNN300  N 2004110001   5 0200110N00010100  N NN1  ? 0NN3001?101??

CL Scammatocrinus    delicatus           12       1    71               2?????????????125011000N250N01250000NNNNN300  N 2004010001   5 0?101?0N00110100  N NN1  1 0NN3001?1????

CL Schedexocrinus    gibberellus         14       1    44,436           2?1?00701?????125011000N250N00250?00NNNNN300  N 2014110001   5 0000121100100100  N NN1  1 0NN300111????

CL Schistocrinus     parvus              14       1   318               2????0????????125011000N251300250?00NNNNN300  N 20?4010001   5 0000120N00020100  N NN1  ? 0NN300111????

CL Schultzicrinus    typus                8       1   121,408           20100050?0NN??12500N000N250N0121NN00NNNNN000  N 3005010001   5 00000NNN0002N100  N NN0  N 0NN301NNNNN??

CL Sciadiocrinus     planulatus          14       1   318,446           2????0????????125011000N251300250000NNNNN300  N 0004110001   5 0?00120N00020100  N NN?  ? 0NN300111????

CL Sciadiocrinus     tegillum            15       1   262,459           2???00?0??????125011000N251300250000NNNNN300  N 2004110001   5 0000120N00010100  N NN1  1 0NN300111????

CL Scotiacrinus      tyriensis           11       1   532,533           2???00?01?????125011000N250N012???00NNNNN300  N 2004110001   5 0200120N00010100  N NN1  ? 0NN300???????

CL Scytalocrinus     aftonensis          12       1   432               2????0??1?????125011000N250N00250000NNNNN300  N 1004010001   5 0010100N00000100  N NN1  1 0NN300???????

CL Scytalocrinus     crassibrachiatus    13       1   320               2?1?0000??????125011000N250N01250?00NNNNN300  N 20?4010001   5 0000100N00000100  N NN1  ? 0NN300???????

CL Scytalocrinus     decadactylus        11       1   166,295           2?00?070?0NN??125011000N250N01250000NNNNN300  N 20?4010001   5 0010100N00000100  N NN1  1 0NN300???????

CL Scytalocrinus     sansabensis         14       1   317,318,320,461   2?1000?0?0NN??125011000N250N01250000NNNNN300  N 1104010001   5 0000100N00110100  N NN1  ? 0NN300???????

CL Sellardsicrinus   marrsae             14       1   318,461           2???00????????125011000N250N00250000NNNNN300  N 2004110001   5 0010120N1NN00100  N NN1  1 0NN300???????

CL Sigambrocrinus    laevis               7       1   378               2?10?0?0?0NN??125011000N250N01250000NNNNN100  N 11?4010001   5 00100NNN0001N100  N NN1  1 0NN?00???????

CL Sinocrinus        microgranulosus     15       1,2 322,468           2????0??1?????12500N000N250N01250000NNNNN000  N 2015010001   5 0?0?1???1NN0?100  N NN?  ? 0NN?00???????

CL Situlacrinus      costatus             7       1,2  46,287           2?10177010NN??125011000N250N01250000NNNNN200  N 1124010011  10 0????????????101  3 10?  ? 0NN??0?????00

CL Skaiocrinus       granulosus          17       1   510               2????0701?????125011000N250N01250?00NNNNN300  N 2004110001   5 0?10121200010100  N NN1  1 0NN300???????

CL Sostronocrinus    paprothae            9       1   141               2?10?0?010NN??125011000N250N01250?00NNNNN300  N 1024010011   5 0010110N00120100  N NN1  1 0NN3001?110??

CL Sostronocrinus    superbus            10       1   456               2?1??0?0??????125011000N250N01250?00NNNNN300  N 11?4010011   5 0010110N00110100  N NN1  1 0NN3001?110??

CL Spaniocrinus      validus             17       1,2 496               2???????1?????12500N000N250N00250000NNNNN000  N 10?5010001   5 0?00????0001?100  N NN?  ? 0NN?00???????

CL Spheniscocrinus   australis           17       1,2 513               ??????????????125011000N250N1125??00NNNNN300  N ?0?40?0001   5 00101?0N00110100  N NN1  1 0NN300???????

CL Springericrinus   magniventrus        11       1   236,408           2?1000?0?0NN??125011000N250N01250000NNNNN300  N 11?4010011   5 0010120N00100100  N NN1  1 0NN3001111010

CL Stachyocrinus     zea                 17       1   495,500           2????0?0??????12500N000N250N001???00NNNNN000  N 2015110001   5 0000100N00010100  N NN?  ? 0NN3000NNNN??

CL Staphylocrinus    bulgeri             11       1    68,71            0NNNNNNNNNNNNN125011000N250N0221NN00NNNNN300  N 20040N0001   5 0000120N00000100  N NN?  ? 0NN?001??00??

CL Stellarocrinus    petalosus           14       1   436               2?1??0001?????125011000N250N01250000NNNNN300  N ?0?4?10011   5 0?10120N1NN00200  N NN1  1 0NN?001??????

CL Stellarocrinus    cf. S. virgiliensis 15       1   430,459           2?100000?0NN??125011000N250N00250000NNNNN100  N 2014110011   5 0010120N1NN00200  N NN?  ? 0NN3001?100??

CL Stenopecrinus     hexagonus           15       1   435,450           2???0000??????125011000N250N00250?00NNNNN300  N 0014110001   5 0000121100100100  N NN1  1 0NN30011110??

CL Stinocrinus       granulosus          11       1,2 167,193           2????06???????125011000N250N?02?1?00NNNNN300  N 20?4010001   5 0200120N00010100  N NN?  ? 0NN300???????

CL Streptocrinus     crotalurus           5       1,2   2,322           2?10?0?0?0NN??12?01?????2????12???00NNNNN100  N 21??010001   ? ???01???0000?200  N NN?  ? 0NN?00100?0??

CL Stuartweller-     corbatoi            16       1   240,515           2?0000?0?0NN??125011000N250N012?0100NNNNN100  N 1104010001   5 0000100N00010100  N NN1  1 0NN300???????
   crinus

CL Sundacrinus       triangulus          17       1,2 500               2????0701?????125011010N250N02250010NNNNN100  N 2112010001   3 0?1??????????100  N NN?  ? 0NN??0???????

CL Sycocrinites      anapeptamenus       10       1,2 322,533           2????0??1?????12500N010N250N12130110NNNNN000  N 3104010001   1 0NNN?????????100  N NN?  ? 0NN??1NNNNN00

CL Synarmocrinus     brachiatus          14       1   232               2????0?0??????125011000N250N01250000NNNNN200  N 20?4110011   5 0000100N00000100  N NN1  1 0NN?00???????

CL Syndetocrinus     dartae               6       1   352               2?000000?0NN??125011000N250N01250000NNNNN100  N 1104000001  30 1?001?0N00000101 10 0N0  N 0NN200?????10

CL Synyphocrinus     permicus            16       1   240,515           2?1000?010NN??125011000N250N01250000NNNNN300  N 11?4010001   5 0?10121100010100  N NN1  4 0NN30011110??

CL Synyphocrinus     trautscholdi        17       1,2 496               2????07???????125011000N250N01250000NNNNN100  N 20?4110001   5 02001?1000000100  N NN?  ? 0NN?00???????

CL Tapinocrinus      timoricus           17       1   495,501           2???00?0??????12500N000N250N10150000NNNNN100  N 0014110001   5 00001???00000100  N NN?  ? 0NN3001?1??0?

CL Tarachiocrinus    multiramus          14       1   436,508           2???007?1?????125011000N250N01250000NNNNN300  N 2004110001   5 0200110N1NN10100  N NN1  1 0NN300???????

CL Tasmanocrinus     mariensis           16       1,2 526               2???????1?????12500N000N250N00?????0NNNNN000  N 11?5010001   ? ??1?1???0011?100  N NN1  1 0NN?00???????

CL Telikosocrinus    caespes             12       1    71,431           2?1??0701?????125011000N250N01250000NNNNN300  N 2004010001   5 000012101NN00100  N NN1  1 0NN3001?1????

CL Tenagocrinus      sulcatus            17       1   497               2????0????????125013000N250N0221NN10NNNNN000  N 3005010001   5 0?200NNN0001N100  N NN0  N 0NN001NNNNN00

CL Terpnocrinus      acoyaensis          15       1   334,459           2????00?1?????125011000N250N01250000NNNNN300  N 2004010001   5 0?00120N00000100  N NN1  1 0NN?001?1?0??

CL Texacrinus        coniformis          14       1   436               2?1?00701?????125011000N250N01250000NNNNN300  N 1004110001   5 0?10120N00000100  N NN1  ? 0NN300???????

CL Texacrinus        gascoynensis        17       1,2 513               2?1??00???????125011000N250N01?????0NNNNN300  N 2004110001   5 0010121200000100  N NN1  ? 0NN300???????

CL Texacrinus        hardmanensis        18       1,2 513               2????6????????125011000N250N01?????0NNNNN300  N 2004110001   5 0000121200010100  N NN1  1 0NN300???????

CL Texacrinus        haushiensis         16       1   164               2?0??0001?????125011000N250N011?0?00NNNNN300  N 2004110001   5 0000121200110100  N NN1  1 0NN3001?100??

CL Texacrinus        irradiatus          15       1   434,458           2?1000?010NN??125011000N250N0125??00NNNNN300  N 2004110001   5 0010110N00100100  N NN1  1 0NN300???????

CL Thalamocrinus     robustus             5       1   291               201006?0?0NN??125011000N250N02250020NNNNN200  N 3104000001   5 0010120N00010100  N NN0  N 0NN20010010??

CL Thenariocrinus    callipygus           5       1    29,30            2010100010NN11125011000N251101250000NNNNN200  N 11?4000001   5 0010120N00000100  N NN0  N 0NN300111101?

CL Tholocrinus       spinosus            12       1   151,186,415,521   2?1??6?0??????125011000N250N0015??00NNNNN300  N 0004110001   5 020012111NN00100  N NN1  ? 0NN30011101??

CL Timorechinus      mirabilis           17       1   495               2???000?1?????125012000N250N1011NN00NNNNN000  N 2014010001   5 0110121000030100  N NN0  N 0NN3001110101

CL Triboloporus      xystrotus            2       1,2 174               2????0????????125011000N250N01250000NNNNN200  N 3104010011   5 0?2?????0000?100  N NN?  ? 0NN?000NNNN00

CL Tribrachyocrinus  clarkei             18       1,2 525               2?10?0?0??????125011000N250N02230100NNNNN300  N 3004010001   3 0?1?1???0010?100  N NN?  ? 0NN?00???????

CL Triceracrinus     topekensis          15       1   311,334           2???00?01?????125011000N250N01150000NNNNN300  N 2014110001   5 0?00120N00110100  N NN1  ? 0NN3001?100??

CL Tundracrinus      polaris             16       1   535               201000?0?0NN??125011000N250N01250000NNNNN300  N ?1?4010001   5 0000120N00000100  N NN?  ? 0NN3001??00??

CL Ulocrinus         convexus            15       1   459               2?0000701110??125011000N250N01250000NNNNN200  N 31?4010001   5 0010100N1NN00100  N NN1  1 0NN?00???????

CL Ulocrinus         elongatus           14       1,2 436               2???????1?????125011000N250N02250000NNNNN200  N 21?4010001   5 0?101???1NN10100  N NN?  ? 0NN?00???????

CL Ulrichicrinus     agnatus             11       1   166               2?0000?0?0NN??125011000N250N01250000NNNNN300  N 11?4010001   5 0200110N00010100  N NN1  1 0NN300???????

CL Ulrichicrinus     chesterensis        12       1   429               2?1?00?0??????125011000N250N01250000NNNNN300  N 11?4010001   5 0200110N00000100  N NN1  1 0NN300???????

CL Ureocrinus        bockschii           11       1   533               2?10?0?0?0NN??125011000N250N02250000NNNNN300  N 3104010001   5 00000NNN0011N100  N NN1  1 0NN3001??????

CL Vasocrinus        sculptus             8       1,2  46,181           2?1??060??????125011000N250N01250000NNNNN300  N 1024010011   5 0?1??????????200  N NN?  ? 0NN??01????10

CL Wetherbyocrinus   pulaskiensis        12       1,2  84,305           2?????????????125011000N250N01250000NNNNN300  N 20?40?0001   5 0?1?1????????100  N NN?  ? 0NN?00???????

CL Woodocrinus       liddesdalensis      11       1   533               201000?010NN0N125011000N250N00250000NNNNN300  N 1004010001   5 0000110N00000100  N NN1  1 0NN3001??????

CL Woodocrinus       macrodactylus       12       1   415,533           201000?0?0NN??125011000N250N01250000NNNNN300  N 10?4000001   5 0000110N00000100  N NN1  1 0NN3001??00??

CL Zeacrinites       magnoliaeformis     11       1    71,314,415       2???0000??????125011000N251100150000NNNNN300  N 2014110001   5 0000121100000100  N NN?  ? 0NN3001??????

CL Zeacrinites       wortheni            12       1   151,314,415       2???00????????125011000N250N00150000NNNNN300  N 2014110001   5 0000121100000100  N NN1  2 0NN30011100??

CL Zostocrinus       ornatus              8       1   126,207           2?1?0670??????125011000N250N00250010NNNNN300  N 0104010011   5 0?001???000?0100  N NN?  ? 0NN?001??00??

CO Amphorometra      brydonei            27       2   116,358           0NNNNNNNNNNNNN12500N000N2513000NNNN111020000  N 21050N0001   5 0?????????????00  N NN?  ? 0NN??0???????

CO Amphorometra      conoidea            27       1,2 116,358           0NNNNNNNNNNNNN12500N000N2513000NNNN111010000  N 21050N0001   5 0?????????????00  N NN?  ? 0NN??0???????

CO Amphorometra      ornata              29       1   339,360           0NNNNNNNNNNNNN12500N000N2513000NNNN111010000  N 20050N0001   5 0?001?0N00000200  N NN1  1 0NN300???????

CO Amphorometra      rugiana             27       2   116,358           0NNNNNNNNNNNNN12500N000N2513000NNNN111010000  N 10150N0001   5 0?????????????00  N NN?  ? 0NN??0???????

CO Amphorometra      semiglobularis      28       1,2 327,358           0NNNNNNNNNNNNN12500N000N1513000NNNN111010000  N 20150N0001   5 0?????????????00  N NN?  ? 0NN??0???????

CO Archaeometra      aspera              23       1   267               0NNNNNNNNNNNNN12500N000N2513000NNNN111000000  N 10150N0001   5 0???1????????100  N NN1  1 0NN??0???????

CO Archaeometra      koprivnicensis      24       1,2 542               0NNNNNNNNNNNNN12500N000N2513000NNNN111010000  N 11050N0001   5 0?????????????00  N NN?  ? 0NN??0???????

CO Archaeometra      scrobiculata        23       2   267,409           0NNNNNNNNNNNNN12500N000N2513000NNNN111010000  N 20150N0001   5 0?????????????00  N NN?  ? 0NN??0???????

CO Bruennichometra   danica              28       1   327,358           0NNNNNNNNNNNNN12500N000N1513000NNNN111010000  N 20050N0001   5 0?0?1????????100  N NN1  ? 0NN??0???????

CO Bruennichometra   granulata           28       2   116,117,358       0NNNNNNNNNNNNN12500N000N1????00NNNN111010000  N 20150N0001   5 0?0?1?????????00  N NN?  ? 0NN??0???????

CO Burdigalocrinus   maximus             24       1,2 215               2???01??2?????12500N000N2513000NNNN110N10000  N 2105000001   5 0???1????????100  N NN?  ? 0NN??0???????

CO Coelometra        campichei           24       1,2 264,358           0NNNNNNNNNNNNN12500N000N2513000NNNN110N00000  N 21050N0001   5 0?0?1????????100  N NN?  ? 0NN??0???????

CO Comatulina        beaugrandi          23       1   267,272           0NNNNNNNNNNNNN12500N000N2513000NNNN111010000  N 20150N0001   5 0?0?1?0N001??100  N NN1  1 0NN?00???????

CO Comatulina        gevreyi             24       2   358               0NNNNNNNNNNNNN12500N000N??????0NNNN110N10000  N 21150N0001   5 0?????????????00  N NN?  ? 0NN??0???????

CO Comatulina        gillieroni          24       1,2 264,358           0NNNNNNNNNNNNN12500N000N2513000NNNN111010000  N 10150N0001   5 0?????????????00  N NN?  ? 0NN??0???????

CO Comatulina        infracretaceus      24       2   264,358           0NNNNNNNNNNNNN12500N000N1513000NNNN111010000  N 20150N0001   5 0?????????????00  N NN?  ? 0NN??0???????

CO Comatulina        janeschi            27       1,2 358,392           0NNNNNNNNNNNNN12500N000N2513000NNNN111010000  N 20150N0001   5 0?????????????00  N NN?  ? 0NN??0???????

CO Conoideocrinus    conoideus           24       1,2 215               2???????2?????12500N0???2?13?00NNNN10NN00000  N 11??000001   5 0????????????100  N NN?  ? 0NN??0???????

CO Conometra         hungarica           31       1,2 481               0NNNNNNNNNNNNN12500N000N???????????111010000  N 21150N0001   5 0?????????????00  N NN?  ? 0NN??0???????

CO Decameros         leenhardti          25       2   271,358           0NNNNNNNNNNNNN12500N000N15??000NNNN110N10000  N 20150N0001   5 0?????????????00  N NN?  ? 0NN??0???????

CO Decameros         ricordeanus         25       1,2 358               0NNNNNNNNNNNNN12500N000N150N000NNNN110N10000  N 30050N0001   5 0?????????????00  N NN?  ? 0NN??0???????

CO Decameros         valdensis           24       1,2 264,358           0NNNNNNNNNNNNN12500N000N2513000NNNN111210000  N 00050N0001   5 0?????????????00  N NN?  ? 0NN??0???????

CO Decameros         wertheimi           26       1   344               0NNNNNNNNNNNNN12500N000N1513000NNNN110N10000  N 20050N0001   5 00000NNN0000N100  N NN1  1 0NN300???????

CO Discometra        eggenburgensis      31       1,2 393               0NNNNNNNNNNNNN12500N000N0NNNNN0NNNN110N10000  N 20051N0001   5 0?????????????00  N NN?  ? 0NN??0???????

CO Discometra        rhodanica           31       2   270               0NNNNNNNNNNNNN12500N000N1513000NNNN110N10000  N 30050N0001   5 0?????????????00  N NN?  ? 0NN??0???????

CO Eocomatula        interbrachiatus     21       1   401               0NNNNNNNNNNNNN125013000N2513??0NNNN1110?1000  N 20151N0001   5 0010121100100100  N NN1  1 0NN300???????

CO Glenotremites     aequimarginatus     26       2    76,358           0NNNNNNNNNNNNN12500N000N2513000NNNN110N10000  N 20151N0001   5 0?????????????00  N NN?  ? 0NN??0???????

CO Glenotremites     carentonensis       27       2   269,358           0NNNNNNNNNNNNN12500N000N2513000NNNN110N10000  N 20150N0001   5 0?????????????00  N NN?  ? 0NN??0???????

CO Glenotremites     loveni              26       1   359               0NNNNNNNNNNNNN12500N000N2513000NNNN111010000  N 20150N0001   5 0000100N00000200  N NN1  1 0NN300???????

CO Glenotremites     paradoxus           26 27    1   358               0NNNNNNNNNNNNN12500N000N2513000NNNN110N10000  N 20050N0001   5 0?001?0N00000100  N NN?  ? 0NN?00???????

CO Glenotremites     rotundus            26       2    76,77,117,358    0NNNNNNNNNNNNN12500N000N2513000NNNN110N10000  N 20150N0001   5 0?????????????00  N NN?  ? 0NN??0???????

CO "Glenotremites"   allardi             31       2   270,482           0NNNNNNNNNNNNN12500N000N1513000NNNN111010000  N 11050N0001   5 0?????????????00  N NN?  ? 0NN??0???????

CO "Glenotremites"   anglesensis         31       2   270,482           0NNNNNNNNNNNNN12500N000N1513000NNNN111010000  N 21150N0001   5 0?????????????00  N NN?  ? 0NN??0???????

CO "Glenotremites"   fontannesi          31       1,2 270,482           0NNNNNNNNNNNNN12500N000N1513000NNNN111010000  N 00050N0001   5 0?????????????00  N NN?  ? 0NN??0???????

CO Heberticrinus     algarbiensis        24       2   268,358           2???010?2?????12500N000N2?13?00NNNN11??10000  N 0005100001   5 0????????????100  N NN?  ? 0NN??0???????

CO Heberticrinus     heberti             23 24    1,2 215,267           2???010?2?????12500N000N1513000NNNN110N20000  N 3005100001   5 0???1????????100  N NN1  ? 0NN??0???????

CO Heberticrinus     irregularis         24       2   215               2???010?2?????12500N000N2513000NNNN1???10000  N 3105000001   5 0????????????100  N NN?  ? 0NN??0???????

CO Heberticrinus     remesi              23 24    2   215,365           2????1??2?????12500N000N??????0NNNN110N20000  N 3005100001   5 0????????????100  N NN?  ? 0NN??0???????

CO Hertha            mystica             27 28    1,2 358               0NNNNNNNNNNNNN12500N000N1513000NNNN110N10000  N 20150N0001   5 0?0?1????????100  N NN?  ? 0NN??0???????

CO Hertha            plana               27 28    2   116,358           0NNNNNNNNNNNNN12500N000N1513000NNNN110N10000  N 20050N0001   5 0?0??????????100  N NN?  ? 0NN??0???????

CO Hertha            pygmaea             27       2   116,358           0NNNNNNNNNNNNN12500N000N1513000NNNN110N10000  N 20150N0001   5 0?????????????00  N NN?  ? 0NN??0???????

CO Himerometra       bassleri            29       1   118               0NNNNNNNNNNNNN12500N000N2513000NNNN110N10000  N 20050N0001   5 0?10120N00000?00  N NN1  1 0NN300???????

CO Himerometra       grippae             30       1,2   1               0NNNNNNNNNNNNN12500N000N??????0NNNN111010000  N 30251N0001   5 0?????????????00  N NN?  ? 0NN??0???????

CO Jaekelometra      belgica             27       1,2 116,322,358       0NNNNNNNNNNNNN12500N000N250N000NNNN110N00000  N 61150N0001   5 0?????????????00  N NN?  ? 0NN??0???????

CO Loriolicrinus     asper               24       2   215               2???010?2?????12500N000N??????0NNNN10NN10000  N 20?5000001   5 0???1????????100  N NN?  ? 0NN??0???????

CO Loriolicrinus     insuetus            23       1,2 268               2???010?2?????12500N000N??????0NNNN10NN10000  N 0105000001   5 0????????????100  N NN?  ? 0NN??0???????

CO Loriolicrinus     laevis              24       1,2 215               2???01??2?????12500N000N1????00NNNN111210000  N 0005000001   5 0???1????????100  N NN?  ? 0NN??0???????

CO Loriolometra      marilynae           26       1,2 325               0NNNNNNNNNNNNN12500N000N2513000NNNN1110?0000  N 21050N0001   5 0???1????????100  N NN?  ? 0NN?00???????

CO Loriolometra      retzii              27       1,2 358               0NNNNNNNNNNNNN12500N000N2513000NNNN111010000  N 21050N0001   5 0???1????????100  N NN?  ? 0NN??0???????

CO Notocrinus        rasmusseni          29       1,2 298               0NNNNNNNNNNNNN1250??0?0N???????????1110?0000  N ??150N0001   5 0010100N00110?00  N NN1  1 0NN300???????

CO Palaeantedon      weberi              32       1,2 388               0NNNNNNNNNNNNN12500N000N???????????111010000  N 20150N0001   5 0?????????????00  N NN?  ? 0NN??0???????

CO Palaeocomaster    calloviensis        22            80               0NNNNNNNNNNNNN12500N000N2513?00NNNN110N?0000  N 20150N0001   5 0?001?0N00000100  N NN1  ? 0NN?00???????

CO Palaeocomaster    guirandi            23       1,2 267               0NNNNNNNNNNNNN12500N000N2513000NNNN110N10000  N 30050N0001   5 0?????????????00  N NN?  ? 0NN??0???????

CO Palaeocomaster    latiradia           22            80               0NNNNNNNNNNNNN12500N000N2513?00NNNN110N10000  N 20150N0001   5 0?001?0N00000100  N NN1  ? 0NN?00???????

CO Palaeocomaster    schlumbergeri       22       1    40,267           0NNNNNNNNNNNNN12500N000N2513000NNNN111010000  N 11150N0001   5 00001?0N00000200  N NN1  1 0NN300???????

CO Paracomatula      helvetica           22       1   143               0NNNNNNNNNNNNN12500N000N2513000NNNN111111000  N 01250N0001   5 0010100N00000200  N NN1  1 0NN300???????

CO Paracomatula      triadica            20       1   134               0NNNNNNNNNNNNN12500N000N2????00NNNN110N?1000  N 20?50N0001   5 0000100N00010200  N NN1  1 0NN300???????

CO Placometra        mortensoni          26       1,2 116,358           0NNNNNNNNNNNNN12500N000N??????0NNNN110N10000  N 10150N0001   5 0?????????????00  N NN?  ? 0NN??0???????

CO Pseudoantedon     hyseli              25 24    1   264,358           0NNNNNNNNNNNNN12500N000N2513000NNNN111010000  N 10150N0001   5 00000NNN0000N100  N NN1  1 0NN300???????

CO Pseudoantedon     picteti             24       2   264,358           0NNNNNNNNNNNNN12500N000N1513000NNNN111210000  N 20050N0001   5 0?????????????00  N NN?  ? 0NN??0???????

CO Pterocoma         pennata             23       1   322               0NNNNNNNNNNNNN12500N0?0N2513000NNNN1112?0000  N ???50N0001   5 0010100N00000200  N NN1  1 0NN300???????

CO Remesimetra       discoidalis         26       1,2 117,392,358       0NNNNNNNNNNNNN12500N000N2513000NNNN110N10000  N 20050N0001   5 0?????????????00  N NN?  ? 0NN??0???????

CO Rhodanometra      lorioli             22       1   280               0NNNNNNNNNNNNN12500N000N???????????110N?0000  N 20250N0001   5 0010100N00010100  N NN1  1 0NN300???????

CO Schlueterometra   voigti              27       1,2 358               0NNNNNNNNNNNNN12500N000N2513000NNNN111010000  N 11150N0001   5 0?????????????00  N NN?  ? 0NN??0???????

CO Semiometra        bohemica            26       2   117,358           0NNNNNNNNNNNNN12500N000N??????0NNNN110N10000  N 00050N0001   5 0?????????????00  N NN?  ? 0NN??0???????

CO Semiometra        impressa            27 26    2    79,116,358       0NNNNNNNNNNNNN12500N000N1513000NNNN110N10000  N 20150N0001   5 0?????????????00  N NN?  ? 0NN??0???????

CO Semiometra        klari               26       1   344               0NNNNNNNNNNNNN12500N000N2513000NNNN111110000  N 00050N0001   5 0?001?0N00010100  N NN1  ? 0NN300???????

CO Semiometra        lenticularis        27       1,2 358               0NNNNNNNNNNNNN12500N000N2513000NNNN110N10000  N 20050N0001   5 0?????????????00  N NN?  ? 0NN??0???????

CO Semiometra        rowei               26       2   116,358           0NNNNNNNNNNNNN12500N000N??????0NNNN110N20000  N 20050N0001   5 0?????????????00  N NN?  ? 0NN??0???????

CO Semiometra        scanica             27       2   116,358           0NNNNNNNNNNNNN12500N000N2513?00NNNN110N20000  N 20150N0001   5 0?????????????00  N NN?  ? 0NN??0???????

CO Sievertsia        polonica            31       1   353               0NNNNNNNNNNNNN12500N000N2513000NNNN110N10000  N 20150N0001   5 0???1???0011??00  N NN1  1 0NN??0???????

CO Sievertsia        seranensis          32       1,2 353,388           0NNNNNNNNNNNNN12500N000N???????????110N10000  N 20150N0001   5 0?????????????00  N NN?  ? 0NN??0???????

CO Solanocrinites    beltremieuxi        23           267               0NNNNNNNNNNNNN12500N000N2513000NNNN111010000  N 10150N0001   5 0?00100N00000100  N NN?  ? 0NN300???????

CO Solanocrinites    bituricensis        23       2   267               0NNNNNNNNNNNNN12500N000N2513000NNNN111210000  N 20150N0001   5 0?????????????00  N NN?  ? 0NN??0???????

CO Solanocrinites    burgundiacus        23           267               0NNNNNNNNNNNNN12500N000N2513000NNNN111010000  N 10150N0001   5 0?001?0N00000100  N NN1  1 0NN300???????

CO Solanocrinites    changarnieri        23           267               0NNNNNNNNNNNNN12500N000N2513??0NNNN1110?0000  N ??150N???1   5 0000100N00100100  N NN1  1 0NN300???????

CO Solanocrinites    choffati            23       2   265,268           0NNNNNNNNNNNNN12500N000N1513000NNNN111010000  N 21050N0001   5 0????????????100  N NN?  ? 0NN??0???????

CO Solanocrinites    costatus            23           148,264,267,494   0NNNNNNNNNNNNN12500N000N2513000NNNN111010000  N 11150N0001   5 0?00100N00100100  N NN1  1 0NN300???????

CO Solanocrinites    delgadoi            23       2   268               0NNNNNNNNNNNNN12500N000N2513000NNNN111210000  N 00050N0001   5 0????????????100  N NN?  ? 0NN??0???????

CO Solanocrinites    depressus           23           267               0NNNNNNNNNNNNN12500N000N2513000NNNN111010000  N 10150N0001   5 0?001?0N00000100  N NN1  ? 0NN300???????

CO Solanocrinites    gaioensis           23       2   268               0NNNNNNNNNNNNN12500N000N2513000NNNN111010000  N 20050N0001   5 0????????????100  N NN?  ? 0NN??0???????

CO Solanocrinites    jutieri             23       1   264,267           0NNNNNNNNNNNNN12500N000N2513000NNNN1110?0000  N 10150N0001   5 0000100N00000100  N NN1  1 0NN300???????

CO Solanocrinites    lamberti            23       2   267               0NNNNNNNNNNNNN12500N000N2513000NNNN111010000  N 10150N0001   5 0?????????????00  N NN?  ? 0NN??0???????

CO Solanocrinites    lambertsi           23       2   392               0NNNNNNNNNNNNN12500N000N2?13?00NNNN111010000  N 21150N0001   5 0????????????100  N NN?  ? 0NN??0???????

CO Solanocrinites    peroni              23       2   267               0NNNNNNNNNNNNN12500N000N2513000NNNN111010000  N 10150N0001   5 0?????????????00  N NN?  ? 0NN??0???????

CO Solanocrinites    tessoni             23       2    78,267           0NNNNNNNNNNNNN12?00N0???2?13?00NNNN111010000  N 20??0N0001   5 0?????????????00  N NN?  ? 0NN??0???????

CO Solonaerium       sigillatum          23       1,2 215               2????6??2?????12500N000N2513000NNNN111010000  N 1115010001   5 0????????????100  N NN?  ? 0NN??0???????

CO Thiolliericrinus  belbekensis         24       1,2 215               2????0??2?????12500N000N2513000NNNN110N10000  N 0005000001   5 0???1????????100  N NN?  ? 0NN??0???????

CO Thiolliericrinus  flexuosus           23       1,2 264,267           2???010?2?????12500N000N1513000NNNN111000000  N 1005000001   5 0????????????100  N NN?  ? 0NN??0???????

CO Thiolliericrinus  torosus             24       2   215               2????0??2?????12500N000N2513000NNNN110N10000  N 1105000001   5 0???1????????100  N NN?  ? 0NN??0???????

CO Umbocrinus        umbonatus           24       1,2 215               2???01??2?????12500N000N2513000NNNN10NN10000  N 0005000001   5 0???1????????100  N NN?  ? 0NN??0???????

CO Vicetiametra      albertinii          29       1,2 275,322           0NNNNNNNNNNNNN12500N000N???????????111010000  N 21050N0001   5 0?????????????00  N NN?  ? 0NN??0???????

CY Aspidocrinus      cyclamen            24       2   538               2????0????????12500N100N0NNNNN0NNNN0NNNNN000  N 9125110101   5 0?2??????????100  N NN?  ? 0NN??0???????

CY Aspidocrinus      moeschi             23       1,2 346               2????00?1?????12500N100N0NNNNN0NNNN0NNNNN000  N 7125110001   5 0?2??????????100  N NN?  ? 0NN??0???????

CY Aspidocrinus      remesi              24       1,2 157,538           2????0????????12500N100N0NNNNN0NNNN0NNNNN000  N 7225111001   5 0?2??????????100  N NN?  ? 0NN??0???????

CY Aspidocrinus      skalkyensis         24       2   538               2????0????????12500N100N0NNNNN0NNNN0NNNNN000  N 9125110001   5 0?2??????????100  N NN?  ? 0NN??0???????

CY Brachiomonocrinus simplex             24       1     6               3NNNNNNNNNNNNN12300N010N0NNNNN0NNNN10NN20000  N 0101NN0001   1 0NNN1????????100  N NN?  ? 0NN??0???????

CY Cotylederma       ambiguum            21       2   279               3NNNNNNNNNNNNN12500N000N0NNNNN0NNNN10NN20000  N 1?04NN0001   5 0????????????100  N NN?  ? 0NN??0???????

CY Cotylederma       docens              21       1,2   6,266           3NNNNNNNNNNNNN12500N000N0NNNNN0NNNN10NN20000  N 0005NN0001   5 0?0?1????????100  N NN?  ? 0NN??0???????

CY Cotylederma       lineati             21       2   387               3NNNNNNNNNNNNN12500N000N0NNNNN0NNNN10NN10000  N 0005NN0001   5 0????????????100  N NN?  ? 0NN??0???????

CY Crataegocrinus    tonielli            22       1,2 276               2????0??1?????12500N000N0NNNNN0NNNN0NNNNN000  N 6025110001   5 0????????????100  N NN?  ? 0NN??0???????

CY Crataegocrinus    zignoi              23       1,2 278               2????0????????12500N100N0NNNNN0NNNN0NNNNN000  N 7105010001   5 0?????????????00  N NN?  ? 0NN??0???????

CY Cyathidium        depressum           26       1,2 358,386           3NNNNNNNNNNNNN12510N000N0NNNNN0NNNN10NN20000  N 0005NN0001   5 0?0?1????????100  N NN?  ? 0NN??0???????

CY Cyathidium        holopus             28       1   358,327           3NNNNNNNNNNNNN12510N000N0NNNNN0NNNN10NN?0000  N 1105NN0001   5 0?0?1???0002?100  N NN1  ? 0NN??0???????

CY Cyathidium        senessei            27       2   230,358           3NNNNNNNNNNNNN12510N000N0NNNNN0NNNN10NN20000  N 0015NN0001   5 0?0?1????????100  N NN?  ? 0NN??0???????

CY Cyathidium        vlieksi             27       1,2 161               3NNNNNNNNNNNNN12510N000N0NNNNN0NNNN10NN20000  N 1205NN0001   5 0?0?1????????100  N NN?  ? 0NN??0???????

CY Cyrtocrinus       nutans              23       1,2   6,152           2??000?1?0NN??12500N010N0NNNNN0NNNN0NNNNN000  N 1001000001   5 0??01???00010100  N NN1  ? 0NN??0???????

CY Dibrachiocrinus   biassalaensis       25       2     6               3NNNNNNNNNNNNN12510N010N0NNNNN0NNNN10NN20000  N 0101NN0001   2 0????????????100  N NN?  ? 0NN??0???????

CY Dibrachiocrinus   solovjevi           25       1,2   6               3NNNNNNNNNNNNN12510N010N0NNNNN0NNNN10NN20000  N 0101NN0001   2 0?0?1????????100  N NN?  ? 0NN??0???????

CY Dinardocrinus     maccagnoi           21       2   279               2????0????????12500N010N0NNNNN0NNNN0NNNNN000  N 0201010001   5 0????????????100  N NN?  ? 0NN??0???????

CY Dinardocrinus     tiburtinus          21       1,2 279               2????0????????12500N010N0NNNNN0NNNN0NNNNN000  N 0201000001   5 0????????????100  N NN?  ? 0NN??0???????

CY Eudesicrinus      mayalis             21       1     6,266           3NNNNNNNNNNNNN12500N010N0NNNNN0NNNN10NN10000  N 0101NN0001   5 0?0?1????????100  N NN1  ? 0NN??0???????

CY Eugeniacrinites   alpinus             23       2   264,266           2?00000110NN??12500N100N0NNNNN0NNNN0NNNNN000  N 2115000001   5 0????????????100  N NN?  ? 0NN??0???????

CY Eugeniacrinites   cariophilites       23 24    1,2   6,152,358       2?00000110NN1?12500N100N0NNNNN0NNNN0NNNNN000  N 1105000001   5 0???1????????100  N NN?  ? 0NN?00???????

CY Eugeniacrinites   choffati            22       1,2 268               2????0??1?????12500N100N0NNNNN0NNNN0NNNNN000  N 2105000001   5 0????????????100  N NN?  ? 0NN??0???????

CY Eugeniacrinites   drushitsi           24       2     6               2????0????????12500N000N0NNNNN0NNNN0NNNNN000  N 1015100001   5 0????????????100  N NN?  ? 0NN??0???????

CY Eugeniacrinites   murunkyrensis       25       1,2   6               2????0????????125?0N000N0NNNNN0NNNN0NNNNN000  N 1005000001   5 0????????????100  N NN?  ? 0NN??0???????

CY Eugeniacrinites   taramelli           24       2   358,469           2????0??1?????12500N1?0N0NNNNN0NNNN0NNNNN000  N 111?010101   5 0????????????100  N NN?  ? 0NN??0???????

CY Eugeniacrinites   zitteli             24       2   152,364,543       2?00000110NN??12500N100N0NNNNN0NNNN0NNNNN000  N 1115000001   5 0????????????100  N NN?  ? 0NN??0???????

CY Fischericrinus    sandrae             22       1,2  82               2????0????????12510N100N0NNNNN0NNNN0NNNNN000  N 1125110001   5 0???1????????100  N NN?  ? 0NN??0???????

CY Gammarocrinites   bakonicus           23       2   281               2????0????????12500N000N0NNNNN0NNNN0NNNNN000  N 3025100001   5 0????????????100  N NN?  ? 0NN??0???????

CY Gammarocrinites   compressus          23 24,25 1,2   6,120,152       2??0010110NN??12500N000N0NNNNN0NNNN0NNNNN000  N 0004100001   5 0???1????????100  N NN?  ? 0NN??0???????

CY Gammarocrinites   karadagensis        22       2     6               2????0????????12500N010N0NNNNN0NNNN0NNNNN000  N 0101100001   5 0????????????100  N NN?  ? 0NN??0???????

CY Gammarocrinites   krausei             27       1,2 159,160           2???00?0??????12500N000N0NNNNN0NNNN0NNNNN000  N 3005100001   5 0?0??????????100  N NN?  ? 0NN??0???????

CY Gammarocrinites   mamakensis          25       2     6               2????1????????12500N010N0NNNNN0NNNN0NNNNN000  N 3001100001   5 0????????????100  N NN?  ? 0NN??0???????

CY Gammarocrinites   nonpolitus          24       2     6               2????0????????12500N000N0NNNNN0NNNN0NNNNN000  N 3005100001   5 0????????????100  N NN?  ? 0NN??0???????

CY Gammarocrinites   pentagonus          24       2   152,537           2???000?1?????12500N000N0NNNNN0NNNN0NNNNN000  N 3015100001   5 0???1????????100  N NN?  ? 0NN??0???????

CY Gammarocrinites   rotundus            25       2     6               2???01????????12500N000N0NNNNN0NNNN0NNNNN000  N 3005100001   5 0????????????100  N NN?  ? 0NN??0???????

CY Gammarocrinites   strambergensis      24       1,2 152,358,537       2??0000110NN??12500N000N0NNNNN0NNNN0NNNNN000  N 3104100001   5 0?0?1????????100  N NN1  1 0NN??0???????

CY Gammarocrinites   yanisharicus        22       1,2   6               2???0?????????12500N000N0NNNNN0NNNN0NNNNN000  N 3005100001   5 0???1????????100  N NN?  ? 0NN??0???????

CY Gutticrinus       guttiformis         21       1,2 214               2????0??1?????12500N000N0NNNNN0NNNN10NN10000  N 3104000001   5 0????????????100  N NN?  ? 0NN??0???????

CY Hemibrachiocrinus manesterensis       24       1,2   6               3NNNNNNNNNNNNN12510N010N0NNNNN0NNNN10NN20000  N 0101NN0001   3 0?0?1????????100  N NN?  ? 0NN??0???????

CY Hemibrachiocrinus patulus             24       2   540               3NNNNNNNNNNNNN12510N010N0NNNNN0NNNN10NN20000  N 0001NN0001   2 0????????????100  N NN?  ? 0NN??0???????

CY Hemibrachiocrinus pumilus             25       1,2   6               3NNNNNNNNNNNNN12500N0?0N0NNNNN0NNNN10NN00000  N 0104NN0001   3 0????????????100  N NN?  ? 0NN??0???????

CY Hemicrinus        angulatus           24       2   544               2????0??1?????12500N010N0NNNNN0NNNN10NN00000  N 8211010001   5 0????????????100  N NN?  ? 0NN??0???????

CY Hemicrinus        asterianus          24       1,2   6,358,544       2????0??1???1212500N010N0NNNNN0NNNN10NN10000  N 8201010001   5 0???1????????100  N NN?  ? 0NN??0???????

CY Hemicrinus        digitatus           24       2   544               2????0??1?????12500N010N0NNNNN0NNNN10NN10000  N 8221010001   5 0????????????100  N NN?  ? 0NN??0???????

CY Hemicrinus        elegans             25       1,2   6               2????0??1???1212500N010N0NNNNN0NNNN10NN10000  N 8211010001   5 0????????????100  N NN?  ? 0NN??0???????

CY Hemicrinus        hungaricus          24       2   462               2????0????????12510N010N0NNNNN0NNNN10NN10000  N 8211000001   5 0????????????100  N NN?  ? 0NN??0???????

CY Hemicrinus        latus               24       2     6               2????0??????1212500N010N0NNNNN0NNNN10NN10000  N 8201010001   5 0????????????100  N NN?  ? 0NN??0???????

CY Hemicrinus        minor               24       2   462               2????0????????12510N010N0NNNNN0NNNN10NN10000  N 8101000001   5 0????????????100  N NN?  ? 0NN??0???????

CY Hemicrinus        phialaeformis       25       2   462               2?????????????12510N010N0NNNNN0NNNN10NN10000  N 82?1000001   5 0????????????100  N NN?  ? 0NN??0???????

CY Hemicrinus        pulcher             24       2   462               2????0????????12510N010N0NNNNN0NNNN10NN00000  N 82?1000001   5 0????????????100  N NN?  ? 0NN??0???????

CY Hemicrinus        robustus            24       2   544               2????0????????12510N010N0NNNNN0NNNN10NN10000  N 8201000001   5 0????????????100  N NN?  ? 0NN??0???????

CY Hemicrinus        salgirensis         25       2     6               2????0??1???1212500N010N0NNNNN0NNNN10NN20000  N 8201000001   5 0?0?1????????100  N NN?  ? 0NN??0???????

CY Hemicrinus        thersites           24 25    2     6,152,544       2????0??1?????12500N010N0NNNNN0NNNN10NN20000  N 0201000001   5 0???1????????100  N NN?  ? 0NN??0???????

CY "Hemicrinus"      cf. H. kabanovi     24 25    1,2   6,544           2????11?1?????12510N010N0NNNNN0NNNN0NNNNN000  N 8211010001   5 0????????????100  N NN?  ? 0NN??0???????

CY Hoyacrinus        sincerus            23       1,2  88               2????0????????12500N100N0NNNNN0NNNN0NNNNN000  N 3025110001   5 0????????????100  N NN?  ? 0NN??0???????

CY Lonchocrinus      dumortieri          22 23    1,2 120,266           2???00001?????12500N100N0NNNNN0NNNN0NNNNN000  N 1115100001   5 0???1????????100  N NN?  ? 0NN??0???????

CY Lonchocrinus      magnispinosus       22       1,2   6               2???00?11?????12500N000N0NNNNN0NNNN0NNNNN000  N 1105000001   5 0???1????????100  N NN?  ? 0NN??0???????

CY Lonchocrinus      staszici            23       2   281,346           2????0????????12500N100N0NNNNN0NNNN0NNNNN000  N 1115100001   5 0?0?1????????100  N NN?  ? 0NN??0???????

CY Ninocrinus        parvulus            22       1,2  83               2?????????????12500N100N0NNNNN0NNNN0NNNNN000  N 1125010001   5 0?1??????????100  N NN?  ? 0NN??0???????

CY Paragammaro-      campanicus          27       1,2 159,160           2????0????????12500N000N150N000NNNN0NNNNN000  N 2005110001   5 0????????????100  N NN?  ? 0NN??0???????
   crinites

CY Phyllocrinus      alekseevi           26       1,2   6               2?????????????12500N100N0NNNNN0NNNN0NNNNN000  N 7125110001   5 0????????????100  N NN?  ? 0NN??0???????

CY Phyllocrinus      belbekensis         23 24    1,2   6,545           2????0????????12500N100N0NNNNN0NNNN0NNNNN000  N 9125110101   5 0?1??????????100  N NN?  ? 0NN??0???????

CY Phyllocrinus      boricensis          23       2   545               ??????????????12500N100N0NNNNN0NNNN10NN0?000  N 12250?0001   5 0?2??????????100  N NN?  ? 0NN??0???????

CY Phyllocrinus      chalupai            24       2   539               2????0????????12500N100N0NNNNN0NNNN0NNNNN000  N 3105110001   5 0?1??????????100  N NN?  ? 0NN??0???????

CY Phyllocrinus      furcillatus         23       2   404               2?????????????12500N100N0NNNNN0NNNN0NNNNN000  N 3105110101   5 0?2??????????100  N NN?  ? 0NN??0???????

CY Phyllocrinus      helveticus          24       2   264,358           2????0????????12500N100N0NNNNN0NNNN0NNNNN000  N 9125010101   5 0?2??????????100  N NN?  ? 0NN??0???????

CY Phyllocrinus      hykeli              24       2   539               2????0????????12500N100N0NNNNN0NNNN0NNNNN000  N 2125110001   5 0?1??????????100  N NN?  ? 0NN??0???????

CY Phyllocrinus      malbosianus         24       1,2   6,358,539       2????0????????12500N100N0NNNNN0NNNN0NNNNN000  N 3125110001   5 0?2??????????100  N NN?  ? 0NN??0???????

CY Phyllocrinus      misiki              25       1,2 546               2????0????????12500N100N0NNNNN0NNNN0NNNNN000  N 3105110001   5 0?2??????????100  N NN?  ? 0NN??0???????

CY Phyllocrinus      pieninensis         23       2   120               2????0????????12500N100N0NNNNN0NNNN0NNNNN000  N 3125110001   5 0????????????100  N NN?  ? 0NN??0???????

CY Phyllocrinus      sabaudianus         25       1     4,6             2??00???????1212500N100N0NNNNN0NNNN0NNNNN000  N 9115110001   5 0?20100N00020100  N NN?  ? 0NN000???????

CY Phyllocrinus      sinuatus            24       2   539               2????0????????12500N100N0NNNNN0NNNN0NNNNN000  N 3125110001   5 0?1??????????100  N NN?  ? 0NN??0???????

CY Phyllocrinus      stellaris           23       2   346               2????0????????12500N100N0NNNNN0NNNN0NNNNN000  N 3125110101   5 0?2??????????100  N NN?  ? 0NN??0???????

CY Phyllocrinus      yanini              24 25    2     6               2????0????????12500N100N0NNNNN0NNNN0NNNNN000  N 1125110001   5 0????????????100  N NN?  ? 0NN??0???????

CY Pilocrinus        moussoni            24 23-27 1,2   6,152,264,358   2???00011?????12500N100N0NNNNN0NNNN0NNNNN000  N 0105110001   5 0???1????????100  N NN?  ? 0NN??0???????

CY Plicatocrinus     fraasi              23       1,2 153               2????0????????12600N000N21NNN00NNNN0NNNNN000  N ??06010001   6 0?10100N00110?00  N NN1  1 0NN300???????

CY Plicatocrinus     hexagonus           23       2   153               2???000?1???1?12600N0?0N21NNN00NNNN0NNNNN000  N 11?6010101   6 0????????????100  N NN?  ? 0NN??0???????

CY Proholopus        holopiformis        24 23    1,2   6,358           2?0?000110NN??12510N000N0NNNNN0NNNN0NNNNN000  N 1115000101   5 0????????????100  N NN?  ? 0NN??0???????

CY Psalidocrinus     armatus             23       1,2 281,346           2???00??1?????12500N100N0NNNNN0NNNN0NNNNN000  N 2125010001   5 0?1?1????????100  N NN?  ? 0NN??0???????

CY Psalidocrinus     remesi              24       1,2 366,538           2????0??1?????12500N100N0NNNNN0NNNN0NNNNN000  N 7105010001   5 0????????????100  N NN?  ? 0NN??0???????

CY Psalidocrinus     strambergensis      24       2   366,538           2????0??1?????12500N100N0NNNNN0NNNN0NNNNN000  N 7?05010001   5 0????????????100  N NN?  ? 0NN??0???????

CY Psalidocrinus     zitti               23       2   277               2???00??1?????12500N100N0NNNNN0NNNN0NNNNN000  N 9115?10001   5 0?1??????????100  N NN?  ? 0NN??0???????

CY Quenstedticrinus  contiae             21       2   326               2????0????????12500N010N150N100NNNN0NNNNN000  N 2101010001   5 0????????????100  N NN?  ? 0NN??0???????

CY Quenstedticrinus  quenstedti          21       1,2 214               2?10000010NN1?12500N000N1????00NNNN0NNNNN000  N 2005110001   5 0?0?1????????100  N NN?  ? 0NN??0???????

CY Remisovicrinus    taprakensis         23 22    1,2   6               2????0??1?????12500N100N0NNNNN0NNNN0NNNNN000  N 7115110001   5 0????????????100  N NN?  ? 0NN??0???????

CY Shroshaecrinus    shroshaensis        21       1,2 214               2010000010NN1212500N000N250N000NNNN0NNNNN000  N 2005110001   5 0????????????100  N NN?  ? 0NN??0???????

CY Strambergocrinus  remesi              24       1,2 364,462,541       200000?110NN1212500N010N0NNNNN0NNNN0NNNNN000  N 8201000001   3 0????????????100  N NN?  ? 0NN??0???????

CY Tetracrinus       kocigyiti           21       1,2 326               2????0????????12500N000N240N100NNNN0NNNNN000  N 1004000001   5 0????????????100  N NN?  ? 0NN??0???????

CY Tetracrinus       moniliformis        23       1,2 153,264,266       2???000110NN??12400N000N21NNN10NNNN0NNNNN000  N 0113000001   4 0???1????????100  N NN?  ? 0NN??0???????

CY Torynocrinus      canon               26       1,2 358,544           2????00?1???1212500N010N0NNNNN0NNNN0NNNNN000  N 8201000001   5 0???1????????100  N NN?  ? 0NN??0???????

CY Torynocrinus      cristatus           24       2   544               2???????1?????12500N010N0NNNNN0NNNN0NNNNN000  N 8211000001   5 0????????????100  N NN?  ? 0NN??0???????

CY Torynocrinus      variabilis          24       1,2   6,544           2????00?1???1212500N010N0NNNNN0NNNN0NNNNN000  N 8211010001   5 0????????????100  N NN?  ? 0NN??0???????

DB Ambicocrinus      arborescens          7       1   121               201006?0?0NN??125011000N250N01250000NNNNN100  N ?1?4000101  10 0020110N1NN00101  6 111  1 0NN200???????

DB Anthemocrinus     minor                5       1   322               2????0????????125013000N250N01250000NNNNN100  N 2005010001  10 0010100N1NN00101  4 111  1 0NN200???????

DB Anthracocrinus    primitivus           2       1   221               2?1000?010NN??125013010N250N01250000NNNNN200  N 20?4110101  15 00100NNN00110101 12 111  1 0NN200100??10

DB Apurocrinus       sucrei               7       1,2 285               2????0????????125011000N250N01?????0NNNNN100  N 2124110101  10 0?20121200110101  3 110  N 0NN300???????

DB Archaeocrinus     microbasalis         3       1   489               201000?0?0NN??125013000N250N01150000NNNNN100  N ?1?4110111  10 0020110N1NN00101 10 111  1 0NN100???????

DB Archaeocrinus     subovalis            2       1   221               2?1000?010NN??1250130?0N250N?1250?00NNNNN100  N 2104110101  10 0020120N00100101 10 111  1 0NN200???????

DB Balacrinus        basalis              3       1   357               2?100000?0NN??125013000N250N01251000NNNNN100  N 31?5010101  10 0?200NNN00100101 12 111  1 0NN?00???????

DB Bogotacrinus      scheibei             7       1   288               2?1?00701?????125011000N250N012???00NNNNN100  N 20?4110101  10 0020121000000101  5 111  2 0NN200???????

DB Bromidocrinus     nodosus              2       1   221               2010067010NN??125013000N250N01250000NNNNN300  N 3105110101  10 0???0NNN1NN?0101  7 111  ? 0NN??010?0110

DB Cadiscocrinus     southworthi          8       1,2 201               2?1??000??????125013000N250N02150?00NNNNN100  N 0125110001  10 0?10????1NN00101  4 11?  ? 0NN?00???????

DB Cleiocrinus       regius               3       1   405               20100060?0NN12125013000N251301150020NNNNN100  N 1105010101  40 00100NNN00100101 25 0N1  1 0NN?00???????

DB Cotylacrinna      sandra               3       1    61               2010007010NN1?125013000N250N01150?00NNNNN100  N 3004110101  20 00200NNN1NN00101 10 111  1 0NN?000NNNN10

DB Cribanocrinus     wortheni            10       1   200,489           2??000?0?0NN??125013000N250N01250000NNNNN100  N 3105010001  10 0220110N1NN00101  4 111  1 0NN200?????10

DB Cyphocrinus       gorbyi               5       1,2 414               2?????????????125011000N250N11150000NNNNN100  N 6024010101  10 0?1?????1NN??301  6 11?  ? 0NN??010?0110

DB Diabolocrinus     arbucklensis         2       1   221               2?1?007010NN??125013000N250N01150000NNNNN100  N 2004110111  10 00100NNN1NN00101  3 111  1 0NN3001000110

DB Diamenocrinus     primaevus            7       1   254,258           201000?010NN0N125013000N250N01250000NNNNN100  N 2105010111  20 0?1012121NN00101 12 111  1 0NN?00???????

DB Dimerocrinites    oehlerti             7       1   253,254           2?10?0???0NN??125011000N250N01250000NNNNN100  N 2104010001  10 0?101???00000101  9 11?  ? 0NN?000NNNN10

DB Dimerocrinites    planus               6       1   414               200000?0?0NN??125011000N250N01250000NNNNN100  N 21?4010101  10 00100NNN1NN00101  6 111  1 0NN2000NNNN?0

DB Eudimerocrinus    multibrachiatus      6       1   322,414           2?0?06?0?0NN??125011000N250N01150000NNNNN100  N 11?4110101  10 0010120N1NN00101  5 111  1 0NN3000NNNN?0

DB Euptychocrinus    fimbriatus           3       1    55               201000?010NN??125011000N250N01250000NNNNN100  N 11?4010101  10 00200NNN00110101  4 111  1 0NN200???????

DB Gaurocrinus       nealli               3       1   489               2?1006?0?0NN??125013000N250N01250000NNNNN100  N 1114010101  10 0020100N00100101 10 101  1 0NN2000NNNN10

DB Gazacrinus        inornatus            5       1   414               2????0????????125011000N250N01150000NNNNN100  N 1104110001  10 0?00????1NN00101  5 11?  ? 0NN?000NNNN00

DB Gazacrinus        ramifer              6       1   414               2?0?00?0??????125011000N250N01250000NNNNN100  N 1114110011  10 00000NNN1NN00101  4 11?  ? 0NN2000NNNN00

DB Gilbertsocrinus   ohioensis            8       1   178               2?1000?0?0NN??125013000N250N012???00NNNNN100  N 0104110111  10 0020100N1NN10101  4 111  1 0NN2000NNNN10

DB Gilbertsocrinus   tuberosus           11       1   483,489           201000?010NN0N125013000N250N01250000NNNNN100  N 0105111001  10 0010120N1NN00301  4 111  1 0NN1000NNNN10

DB Gilbertsocrinus   typus               10       1   489               2?100070?0NN??125013000N250N01250000NNNNN100  N 0105111001  20 0?20120N1NN00301  4 111  ? 0NN?000NNNN10

DB Griphocrinus      nodulosus            8       1,2 121,201           2????07???????125013000N250N01250000NNNNN100  N ?1?4010101  10 0020120N1NN00101  8 11?  ? 0NN200???????

DB Gustabilicrinus   plektanikaulos       2       1   128               2010006010NN??125013000N250N0115???0NNNNN100  N 21?5110101  20 00200NNN00100101 10 111  1 0NN100?????1?

DB Lampterocrinus    tennesseensis        6       1   414               2?0?06?0??????125011000N250N01250000NNNNN100  N 21?4010111   5 0020121000000201  2 111  2 0NN3001110110

DB Lyriocrinus       melissa              5       1   489               2?0000?0?0NN??125013000N250N01150000NNNNN100  N 2005110001  10 00200NNN1NN00101  4 111  1 0NN100?????10

DB Macarocrinus      terfurcatus          7       1   377               2?1??0?0?0NN??125011000N250N01250000NNNNN100  N 11?4010001  10 0020110N00010101  2 111  1 0NN300???????

DB Monstrocrinus     securifer            7       1   378               0NNNNNNNNNNNNN125013000N250N01250000NNNNN100  N 00150N1001   ? 0???????1NN0?101  ? 111  ? 0NN??0???????

DB Neoarchaeocrinus  pyriformis           3       1    41,489           2010?0?0?0NN11125013000N250N01250000NNNNN100  N 31?5010101  10 0?20120N1NN00101  8 111  1 0NN?00???????

DB Nexocrinus        delicatulus          4       1    96               2010000010NN??125011000N250N1115??00NNNNN100  N 21?4010101  20 00100NNN00010101  6 111  1 0NN200???????

DB Nyctocrinus       magnitubus           6       1   414               2?1?0000?0NN??12500N000N250N01250000NNNNN000  N 1015110001  10 1010110N1NN00101  3 111  1 0NN30011100??

DB Opsiocrinus       mariana              8       1   178,179           2?1?060010NN??125013000N250N01150000NNNNN100  N 1004110001  10 00100NNN1NN00101  4 111  1 0NN300?????1?

DB Orthocrinus       tuberculatus         7       1   378               2?1??0?0?0NN??125011000N250N02250000NNNNN100  N 21?4010001  10 00100NNN00010101  2 111  2 0NN200???????

DB Pararchaeocrinus  decoratus            2       1   221               2?10000010NN??125013000N250N0115??00NNNNN300  N 2004010101  10 0020120N1NN00101  6 111  1 0NN300100?010

DB Proexenocrinus    inyoensis            1       1,2  17,457           2?0??0?0??????125013000N250N012???00NNNNN100  N 21??110101  10 00200NNN00110101  4 111  1 0NN30????????

DB Pterinocrinus     quinquenodus         9       1   121               201000?0?0NN??125011000N250N01250000NNNNN100  N 11?4010101  10 0210110N00000101  3 111  2 0NN200???????

DB Pterinocrinus     tenuibrachiatus      7       1   254               2?1000?010NN??125011000N250N01250000NNNNN100  N 21?4010001  10 00100NNN00000101  3 111  2 0NN300???????

DB Ptychocrinus      medinensis           4       1    47               2010000010NN0N125011000N250N01250000NNNNN100  N 21?4010111  10 0020120N00100101  8 111  1 0NN2000NNNN10

DB Ptychocrinus      splendens            3       1    55,61            2010007010NN??125011000N250N01250000NNNNN100  N 11?4010111  10 0010110N00110101  6 111  1 0NN2000NNNN10

DB Reteocrinus       alveolatus           3       1   128,407           2010067000NN??125013000N251301250010NNNNN100  N 12?4000111  10 0010120N00010101  6 100  N 0NN100???????

DB Reteocrinus       variabilicaulis      2       1   128               2010?07000NN12125013000N251301250010NNNNN100  N 11?4000111  20 0010120N00020101  8 100  N 0NN100?????10

DB Rhachicrinus      wrighti              4       1,2  18               2?10000010NN??125013000N250N01250000NNNNN100  N 2124110111  20 0????????????101  7 11?  ? 0NN??0???????

DB Rheocrinus        aduncus              3       1   142               2010067010NN11125013000N251300150000NNNNN000  N 2005110101  20 00100NNN1NN00101 10 111  1 0NN200??????0

DB Rhipidocrinus     crenatus             8       1    45,382           2?0?00701?????125013000N25130021NN00NNNNN100  N 2105010001  20 021012101NN00101 13 111  1 0NN2000NNNN10

DB Rhodocrinites     kirbyi              10       1   489               201000?0?0NN0N125013000N250N01150000NNNNN100  N 2005010111  10 0010110N1NN00101  4 111  1 0NN2000NNNN10

DB Rhodocrinites     nortoni              7       1   122               2????0????????125013000N250N01250000NNNNN100  N 2005110111  10 0010110N1NN00101  6 111  1 0NN300???????

DB Rosfacrinus       robustus             3       1   259               2?10007010NN??125011000N250N02250000NNNNN100  N 2204010001  20 00000NNN00110101  8 111  1 0NN1001100110

DB Silfonocrinus     siluricus            4       1    18               2?1000?0?0NN??125013000N250N01150000NNNNN100  N 1104110101  20 00100NNN00110101  2 111  ? 0NN300???????

DB Simplococrinus    persculptus          3       1   171               2?10067000NN??125013000N25130125?010NNNNN100  N ?104010111  20 00100NNN1NN00101 12 111  1 0NN2000NNNN10

DB Spyridiocrinus    cheuxi               7       1   471               2000007010NN??115013000N15130111NN10NNNNN000  N 2005110001  40 00000NNN1NN00101 20 111  ? 0NN?00???????

DB Stereoaster       squamosus            4       1    18               20100000?0NN11125013000N250N01150000NNNNN100  N 2005110111  20 0???1?0N1NN00101  8 11?  ? 0NN?00???????

DB Thylacocrinus     clarkei              8       1   121,251,489       2????7701?????125013000N250N012???00NNNNN100  N 3104010101  20 00100NNN1NN00101 10 111  1 0NN200???????

DB Thylacocrinus     vannioti             7       1   251               2?10?07010NN??125013000N250N01250000NNNNN100  N 3104010001  24 00100NNN1NN00101 11 111  1 0NN?00?????1?

DI Acolocrinus       crinerensis          2       1   419               2?0?0000??????12500N1015230N100NNNN0NNNNN100  N 7215110001  45 20000NNN00020100  N NN0  N 0NN001NNNNN00

DI Agostocrinus      xenus                2       1   175               2?0??000??????125011000N230N000NNNN0NNNNN100  N 2104110001  75 20000NNN00020110  N NN0  N 0NN?00?????00

DI Allagecrinus      americanus           9       1,2 239               2?0??0?0?0NN??12500N010N21NNN00NNNN0NNNNN100  N 1221000001   8 1?0??????????100  N NN?  ? 0NN?01NNNNN00

DI Allagecrinus      austinii            11       1    81,533           2?0000?0?0NN??12500N010N230N100NNNN0NNNNN100  N 1001000001  12 2?00????00030100  N NN?  ? 0NN?01NNNNN00

DI Allocatillocrinus carpenteri          11       1   413               210000?0?0NN??12500N010N230N100NNNN0NNNNN000  N 1101000001  24 20000NNN00030100  N NN0  N 0NN30010100??

DI Anamesocrinus     lutheri              9       1   121               200000?0?0NN??12500N0013250N000NNNN0NNNNN100  N 11?4010001  25 20000NNN00030100  N NN0  N 0NN30010??0??

DI Anomalocrinus     antiquus             2       1   128               2????0?0??????12500N0112250N000NNNN0NNNNN100  N 2024010001   5 0?20121000020100  N NN0  N 0NN?00???????

DI Anomalocrinus     incurvus             3       1   293,294,322       2?0?0070??????12500N0112250N000NNNN0NNNNN100  N 20?4010001   5 0220121000010100  N NN0  N 0NN200???????

DI Anulocrinus       thraivensis          3       1   313,357           200000?0?0NN??12500N01132????00NNNN0NNNNN000  N 01?1010001   4 0200121000010100  N NN0  N 0NN20010?00??

DI Apodasmocrinus    daubei               2       1   502               2?10167010NN??12500N0013250N000NNNN0NNNNN100  N 3124110001   5 0000100N00000101  1 0N1  1 0NN30010110??

DI Atyphocrinus      corryvillensis       3       1   314,480           2?1010?0?0NN??12500N0012250N000NNNN0NNNNN100  N 01?4000001   5 0000121000010101  1 0N0  N 0NN30011?????

DI Belemnocrinus     typus               10       1   485,486,522       2?1000?0?0NN??125011000N250N020NNNN0NNNNN100  N 02?4010001   5 0?10121000110100  N NN0  N 0NN2001??00??

DI Calceocrinus      bohemicus            6       1   348               2????0?0??????12400N0112230N100NNNN0NNNNN000  N 01?1000001   3 0200121000020100  N NN0  N 0NN30010100??

DI Calceocrinus      chrysalis            5       1    49               200000?010NN1212400N0112240N000NNNN0NNNNN000  N 01?1010001   3 0200121000010100  N NN0  N 0NN20010?00??

DI Calceocrinus      incertus             4       1    14               2?0000?0?0NN??12400N0112240N100NNNN0NNNNN000  N 0111010001   3 0200121000010100  N NN0  N 0NN?0010??0??

DI Calceocrinus      longifrons           2       1    58               200000?0?0NN??12400N0112240N?00NNNN0NNNNN000  N 02?1000001   3 01001?1000020100  N NN0  N 0NN?0010??0??

DI Calceocrinus      multibifurcatus      3       1    54               200000?0?0NN??12400N0112240N?00NNNN0NNNNN000  N 01?1010001   3 0200121000010100  N NN0  N 0NN30010?00??

DI Caleidocrinus     multiramus           2 3     1    91,484           201006?0?0NN??12500N000N1????00NNNN0NNNNN000  N 10?5000001   5 0010120N00010100  N NN0  N 0NN30010?00??

DI Calycanthocrinus  decadactylus         7       1   377               2000?0?0?0NN??12900N0111230N100NNNN0NNNNN000  N 11?1010001   9 00100NNN00030100  N NN0  N 0NN300???????

DI Cataractocrinus   clementi             4       1    96               2010007010NN1112500N00152?0N?00NNNN0NNNNN000  N 01?5000001   4 00001?0N00020100  N NN0  N 0NN30010100??

DI Cataraquicrinus   elongatus            2       1   222               20101670?0NN1212500N0013250N000NNNN0NNNNN100  N 11?4010001   5 00001?0N00010100  N NN0  N 0NN30010100??

DI Catatonocrinus    halli                5       1    49,367           2?0000?010NN??12400N0112230N100NNNN0NNNNN000  N 0111010001   3 0200121300020100  N NN0  N 0NN?0010?00??

DI Catillocrinus     turbinatus          11       1   413               2?0000?0?0NN??12500N010N230N100NNNN0NNNNN000  N 1001000001  53 20000NNN00020100  N NN0  N 0NN3001?100??

DI Catillocrinus     wachsmuthi          10       1   413               2?0000?0?0NN??12500N010N230N100NNNN0NNNNN000  N 1001000001  39 20000NNN00030100  N NN0  N 0NN30010100??

DI Charactocrinus    pustulosus           5       1    49               2?000000?0NN??12400N0111230N000NNNN0NNNNN000  N 0111010001   3 0200120N00020100  N NN0  N 0NN30010100??

DI Chirocrinus       fletcheri            5       1   313               2?100060?0NN??12400N0112230N100NNNN0NNNNN000  N 0111010001   3 0200121000020100  N NN0  N 0NN30010?00??

DI Chiropinna        pinnulatus           5 6     1    34,313           2010006010NN??12400N0112230N100NNNN0NNNNN000  N 0111000001   3 0200121300100100  N NN1  1 0NN30010100??

DI Cicerocrinus      elegans              6       1   314,356,403       2?00?0?0?0NN??12500N0111250N100NNNN0NNNNN000  N 10?1000001   5 0000110N00010100  N NN1  1 0NN300???????

DI Cincinnaticrinus  varibrachialus       3       1   503               201010?0?0NN1212500N0012250N000NNNN0NNNNN100  N 1114000001   5 0010121000020100  N NN0  N 0NN2001000000

DI Columbicrinus     crassus              2       1   128               20100070?0NN1212500N0012250N010NNNN0NNNNN100  N 2104000001   5 0000100N00110100  N NN1  1 0NN30010000??

DI Cremacrinus       arctus               2       1   219               200000?0?0NN??12500N0113240N?00NNNN0NNNNN000  N 0111010001   4 0200121000000100  N NN0  N 0NN30010110??

DI Cremacrinus       punctatus            3       1    66               200000?0?0NN??12500N0113240N100NNNN0NNNNN000  N 01?1010001   4 0200121000010100  N NN0  N 0NN30010?00??

DI Cremacrinus       tubuliferus          6       1   414               200000?0?0NN??12500N0113240N?00NNNN0NNNNN000  N 01?1010001   4 0200121000010100  N NN0  N 0NN30010100??

DI Crinobrachiatus   brachiatus           5       1    99               210100?0?0NN1212500N000N250N000NNNN0NNNNN100  N 11?4000001   5 0010120N00020100  N NN0  N 0NN300101????

DI Cunctocrinus      fortunatus           8       1   176               2????0????????12400N0111230N100NNNN0NNNNN000  N 01?1010001   3 0200121000020100  N NN0  N 0NN?0010??0??

DI Daedalocrinus     bellevillensis       3       1   503               20101660?0NN??12500N0013250N000NNNN0NNNNN100  N 10?4000001   5 0000121100010100  N NN0  N 0NN3001?100??

DI Deltacrinus       secundus             8       1   121,313           200000?0?0NN??12400N0112230N100NNNN0NNNNN000  N 01?1010001   3 0200121000020100  N NN0  N 0NN20010100??

DI Diaphorocrinus    pleniramulus         4       1    96               201000?0?0NN??12400N0112230N100NNNN0NNNNN000  N 01?1010001   3 0200121000010100  N NN0  N 0NN30010??0??

DI Doliocrinus       pustulatus           2       1   502               2?10166010NN??12500N0012250N010NNNN0NNNNN100  N 2104000001   5 0?10????0002?100  N NN?  ? 0NN??010??010

DI Drymocrinus       strimplei            3       1    64               2???00?01?????12500N0013250N000NNNN0NNNNN100  N 11?4000001   5 0?00121000020100  N NN0  N 0NN300???????

DI Dystactocrinus    constrictus          3       1   503               2?1010?0?0NN??12500N0012250N000NNNN0NNNNN100  N 11?4000001   5 0000121000110101  1 0N0  N 0NN30010100??

DI Ectenocrinus      simplex              3       1   503               20101070?0NN??12500N0013250N000NNNN0NNNNN100  N 11?4000001   5 0000100N00110101  1 0N1  1 0NN3001?100??

DI Eocicerocrinus    sevastopuloi         3       1    92               2?00?0?010NN??12500N0112250N000NNNN0NNNNN100  N 11?1000001   5 0000110N000?0100  N NN?  ? 0NN30????????

DI Eohalysiocrinus   typus                5       1    49               2?0000?010NN??12400N0111230N100NNNN0NNNNN000  N 01?1010001   3 0200121000020100  N NN0  N 0NN?0010??0??

DI Eomyelodactylus   murrayi              4       1    98               21011060?0NN??12500N0011250N010NNNN0NNNNN100  N 11?4000001   5 0000120N00010101  1 0N0  N 0NN3001?100??

DI Espanocrinus      lemonei              7       1   507               2?0?0000?0NN??12400N0112230N000NNNN0NNNNN000  N 0111010001   3 0200111300000100  N NN0  N 0NN30010000??

DI Eucatillocrinus   bradleyi            11       1   413,483           200000?0?0NN0N12500N010N230N100NNNN0NNNNN000  N 1101000001  46 20000NNN00030100  N NN0  N 0NN30010100??

DI Eustenocrinus     springeri            3       1    89,314,480       2?1010?0?0NN??12500N0015250N010NNNN0NNNNN100  N 01?4000001   4 0000100N00010101  1 0N0  N 0NN30010100??

DI Geraeocrinus      sculptus             2       1    65,480           2?10?060?0NN??12500N0112250N000NNNN0NNNNN000  N 10?4010001   5 0?00100N00010100  N NN1  1 0NN3001?100??

DI Glaucocrinus      falconeri            3       1   129               2?10?7?0?0NN??12500N0012250N000NNNN0NNNNN000  N 21?4000001   ? ??10120N00020100  N NN0  N 0NN200???????

DI Granulosocrinus   baccula              5       1   371,414           2????0????????12500N1111250N100NNNN0NNNNN000  N 3001110001   5 0?000NNN0003N100  N NN0  N 0NN200???????

DI Grypocrinus       multibrachiatus      6       1    54               2?0000?0?0NN??12400N0112230N?00NNNN0NNNNN000  N 01?1010001   3 0200120N00020100  N NN0  N 0NN20010100??

DI Halysiocrinus     carinatus            8       1   414               2?0?00?0??????12400N0112230N000NNNN0NNNNN000  N 01?1010001   3 0200121000020100  N NN0  N 0NN20010100??

DI Halysiocrinus     dactylus            10       1   313,414           2?0000?0?0NN??12400N0112230N100NNNN0NNNNN000  N 01?1010001   3 0200121000020100  N NN0  N 0NN20010?00??

DI Halysiocrinus     nodosus             11       1   313,414           2?0000?0?0NN??12400N0112230N100NNNN0NNNNN000  N 01?1010001   3 0200121300020100  N NN0  N 0NN20010100??

DI Haplocrinites     aremoricensis        8       1   254,257           200000?0?0NN??12500N1013250N000NNNN0NNNNN000  N 1024110001   5 00200NNN0002N100  N NN?  ? 0NN0000NNNN00

DI Herpetocrinus     fletcheri            5       1    34,314,415       211110?010NN??12400N000N240N000NNNN0NNNNN000  N ?1?1000001   4 0100121?00010100  N NN0  N 0NN300101?0??

DI Homocrinus        parvus               5       1   503               200000?0?0NN??12500N0013250N010NNNN0NNNNN100  N 12?4000001   5 00100NNN0003N101  1 0N0  N 0NN300???????

DI Ibexocrinus       lepton               2       1   233               2?001??0?0NN??12500N0013250N000NNNN0NNNNN100  N 01?4000001   5 0000121000000100  N NN0  N 0NN3000NNNN??

DI Iocrinus          crassus              3       1   293,314           2?1007?0?0NN??12500N000N250N000NNNN0NNNNN000  N 1025000011   5 0000120N00000100  N NN0  N 0NN30010100??

DI Iocrinus          shelvensis           2       1   357               201006?0?0NN??12500N000N250N000NNNN0NNNNN000  N 11?5010001   5 0010120N00000100  N NN0  N 0NN300101?0??

DI Isotomocrinus     tenuis               3       1   503               2?101660?0NN??12500N0012250N000NNNN0NNNNN100  N 11?4000001   5 0010120N00020100  N NN0  N 0NN30010100??

DI Kallimorphocrinus eaglei              16       1   439,515           2?000000?0NN??12500N010N21NNN00NNNN0NNNNN000  N 3021010001  12 22000NNN00020100  N NN0  N 0NN300???????

DI Kallimorphocrinus lasallensis         15       1   459               2???0000??????12500N000N230N100NNNN0NNNNN000  N 3024000001   8 12000NNN00030100  N NN0  N 0NN300???????

DI Litocrinus        punctatus           11       1   237,238           2????0????????12500N000N21NNN00NNNN0NNNNN000  N 7215010001   5 0?100NNN0003N100  N NN0  N 0NN?000NNNN00

DI Myelodactylus     keyserensis          7       1   415               21?1?0?0?0NN??12500N0111250N000NNNN0NNNNN000  N 20?1000001   5 0200121000000100  N NN0  N 0NN300101????

DI Notiocatillo-     callytharraensis    16       1   509,513,524       2?1000?010NN??12500N010N21NNN00NNNN0NNNNN000  N 1001010001  37 20000NNN00030100  N NN0  N 0NN30010110??
   crinus

DI Ohiocrinus        laxus                3       1   503               2?10?0?0?0NN??12500N0012250N000NNNN0NNNNN100  N 11?4000001   5 0000111000010101  2 0N0  N 0NN30010100??

DI Othneiocrinus     priscus              2       1,2 233               2???10?0??????12500N0012250N010NNNN0NNNNN000  N 10?4000001   5 02101???00100100  N NN1  1 0NN300???????

DI Paracatillocrinus granulatus          17       1,2 496,498           2?0100?020NN??12500N010N2????00NNNN0NNNNN000  N 0001010001  24 2?00????00020100  N NN?  ? 0NN?00???????

DI Paracolocrinus    paradoxicus          5       1    48               2????000??????12500N1015230N100NNNN0NNNNN100  N 3105110001  20 20000NNN00020100  N NN0  N 0NN001NNNNN?0

DI Paracremacrinus   laticardinalis       2       1    58               200000?0?0NN1112500N0111240N?00NNNN0NNNNN000  N 0011010001   4 0100121000110100  N NN0  N 0NN30010??0??

DI Parapisocrinus    quinquelobus         6       1   414               200000?0?0NN??12500N11111????00NNNN0NNNNN000  N 3111110001   5 00000NNN0003N100  N NN0  N 0NN100?????00

DI Pariocrinus       heterodactylus       4       1    96               20100000?0NN??12500N0111250N010NNNN0NNNNN100  N 11?4000001   5 00001?1?00010100  N NN0  N 0NN30010100??

DI "Pariocrinus"     ladogensis           1       1   373               2?10106010NN??12500N000N250N010NNNN0NNNNN000  N 11?5000001   5 0010120N00010100  N NN0  N 0NN300???????
   (Rozhnov)

DI Peltacrinus       sculptatus           2       1   502               2?101000?0NN??12500N000N250N000NNNN0NNNNN000  N 20?5010001   5 0010120N00010100  N NN0  N 0NN30010?00??

DI Penicillicrinus   parvus               2       1   502               201000?0?0NN??12500N0013250N010NNNN0NNNNN100  N 11?4010001   5 0000120N00020101  1 0N0  N 0NN3001??????

DI Peniculocrinus    milleri              3       1   314               2?100660?0NN??12500N0015250N000NNNN0NNNNN100  N 02?4000001   5 0000120N00020101  2 0N0  N 0NN30010?00??

DI Perittocrinus     radiatus             1       1,2 478               2?????????????125011001?240N000NNNN0NNNNN110  N ???4010011   ? ??2?????0001?100  N NN?  ? 0NN?00???????

DI Pisocrinus        campana              4 5,6   1    56,414           20000000?0NN??12500N1111250N100NNNN0NNNNN000  N 2101010001   5 00000NNN0003N100  N NN0  N 0NN300???????

DI Pisocrinus        pillula              5       1   414               20000000?0NN??12500N1111250N100NNNN0NNNNN000  N 3101010001   5 00000NNN0003N100  N NN0  N 0NN3001010000

DI Pocillocrinus     bogdani              7       1   371               200000?0?0NN1112500N0111250N100NNNN0NNNNN000  N 1111010001   5 0?000NNN0002N100  N NN0  N 0NN300???????

DI Praecursoricrinus sulphurensis         2       1   502,112a          20100670?0NN??12500N0012250N010NNNN0NNNNN100  N 11?4000001   5 0000100N00110100  N NN1  1 0NN30010?????

DI Ramseyocrinus     cambriensis          1       1    87,89            2010154000NN0N12500N000N240N110NNNN0NNNNN000  N 01?4000001   5 0000120N00020100  N NN0  N 0NN300???????

DI Ristnacrinus      marinus              3       1,2  89,330           2110000010NN??12500N0015???????????0NNNNN100  N 11?5000001   5 00001?0N00010100  N NN0  N 0NN?00???????

DI Senariocrinus     maucheri             7       1   313,377           2000?0?0?0NN0N12400N011221NNN00NNNN0NNNNN000  N 01?1010001   3 0210100N00030100  N NN0  N 0NN30010100??

DI Serendipocrinus   lamonti              3       1    90,93            2?10?0?0?0NN??12500N0012250N000NNNN0NNNNN100  N 21?4000001   5 0?101?0N0001?100  N NN0  N 0NN?0010?0000

DI Stibarocrinus     centervillensis      4       1    14,313           200000?0?0NN??12400N0112240N100NNNN0NNNNN100  N 0111010001   3 0200121000020100  N NN0  N 0NN20010?00??

DI Stylocrinus       tabulatus altus      8       1,2 347               2????0001?????12500N000N230N110NNNN0NNNNN000  N 2105010001   5 0?00????0001N100  N NN0  N 0NN?00???????

DI Sygcaulocrinus    typus                3       1   503               210000?1?0NN??12500N0013250N010NNNN0NNNNN100  N 01?4000001   5 0?00121000020100  N NN0  N 0NN300???????

DI Synbathocrinus    campanulatus        16 17    1   496,509           2?1?00001?????12500N000N2????00NNNN0NNNNN000  N 1015010001   5 00000NNN0001N100  N NN0  N 0NN300???????

DI Synbathocrinus    michiganensis        8       1   177               2???00001?????12500N000N230N100NNNN0NNNNN100  N 1015010101   5 00000NNN0002N100  N NN0  N 0NN30010100??

DI Synbathocrinus    swallovi            11       1   136,483           2?10?0?010NN??12500N000N230N100NNNN0NNNNN100  N 10?5010001   5 00000NNN0001N100  N NN0  N 0NN300???????

DI Synbathocrinus    wachsmuthi          10       1   297,413           2?100000?0NN??12500N000N230N100NNNN0NNNNN100  N 1005010001   5 00000NNN0002N100  N NN0  N 0NN3001010000

DI Synchirocrinus    foerstei             6       1   313,414           200000?0?0NN??12400N0112230N100NNNN0NNNNN000  N 01?1010001   3 0200121000020100  N NN0  N 0NN30010100??

DI Synchirocrinus    tucanus              5       1    34,313           2?1000?0?0NN??12400N0112230N100NNNN0NNNNN000  N 0111010001   3 0200121000020100  N NN0  N 0NN20010?00??

DI Taucatillocrinus  cephalonus          17       1   524               211000?010NN??12500N010N21NNN00NNNN0NNNNN000  N 2001000001  22 20000NNN00020100  N NN0  N 0NN30010100??

DI Tetragonocrinus   pygmaeus             1       1     9,373           2010155010NN0N12400N010N0NNNNN0NNNN0NNNNN000  N 1003000001   3 0?10120N00030100  N NN0  N 0NN300???????

DI Tiaracrinus       quadrifrons          8       2   256,414           2????0????????12400N010N230N100NNNN0NNNNN000  N 3103110001   ? 2?????????????01  1 0N?  ? 0NN??00NNNN00

DI Tiaracrinus       rarus                7       1,2 256               2????0????????12400N000N230N000NNNN0NNNNN000  N 3103110001   ? 2?????????????01  1 0N?  ? 0NN??00NNNN00

DI Triacrinus        elongatus            7       1   377               2010?0?0?0NN??12500N1111230N000NNNN0NNNNN000  N 11?1010001   5 00000NNN0003N100  N NN0  N 0NN300???????

DI Trophocrinus      tumidus             10       1,2 183               2????0????????12500N010N230N100NNNN0NNNNN000  N 3101010001   ? ???N??????????00  N NN?  ? 0NN??00NNNN00

DI Trypherocrinus    brassfieldensis      4       1    14               20000000?0NN??12500N0113230N100NNNN0NNNNN100  N 01?1010001   3 0200121300020100  N NN0  N 0NN3001??????

DI Tryssocrinus      endotomitus          2       1   128               2010007000NN1212500N0112250N010NNNN0NNNNN100  N 11?4000001   5 0010121100010101  1 0N0  N 0NN30010100??

DI Tunguskocrinus    ivanovae             2       1     3               2????0????????12500N0013250N000NNNN0NNNNN100  N 21?4010001   5 0000110N00000100  N NN0  N 0NN3001??00??

DI Virucrinus        kegelensis           3       1   374               20101060?0NN??12400N0014250N000NNNN0NNNNN100  N 01?3000001   4 0?101?0N00010100  N NN0  N 0NN30010?00??

DI Whiteocrinus      florifer            10       1   485,486           2?1006?0?111??125011000N250N010NNNN0NNNNN100  N 21?4010001   5 0?10121000110100  N NN0  N 0NN3001?100??

DI Zophocrinus       howardi              5 6     1,2 414               2????0????????12400N010N230N110NNNN0NNNNN000  N 3203010001   ? 2?????????????01  1 0N?  ? 0NN??00NNNN00

EC Echmatocrinus     brachiatus           0       1,2 417               1NNNNNNNN0NN1002901300?????????????0NNNNN?0?  ? 11??000001   9 00100NNN0001N100  N NN0  N 0NN100??????0

EN Ainigmacrinus     calyconodalis       20 19    1,2 133               2?0?000010NN??12500N000N150N0015000111220000  N 2005100001   5 0?0?1???0????100  N NN?  ? 0NN??0???????

EN Chelocrinus       carnalli            19       1    38,103,104       2010000011??1212500N000N250N00150000NNNNN000  N 1015010001   5 0000110N1NN00100  N NN1  1 0NN30011?0110

EN Chelocrinus       schlotheimi         19           131               2010070011111212500N000N251300150000NNNNN000  N 2015000001   5 0000110N1NN00100  N NN1  1 0NN300???????

EN Encrinus          aculeatus           19            37,150,490       2????0??1?????12500N000N250N00150000NNNNN000  N 2015100001   5 0000100N1NN00100  N NN1  1 0NN300???????

EN Encrinus          brahli              19            37,38,132        201000?011111212500N000N250N001???00NNNNN000  N 2015010001   5 0000100N1NN00100  N NN1  1 0NN300???????

EN Encrinus          cassianus           20 19    1   242,536           2??0000010NN??12500N000N150N00150000NNNNN000  N 0015100001   5 0000110N1NN00100  N NN1  1 0NN300???????

EN Encrinus          greppini            19           132,264           201000?010NN??12500N000N1?0N?01?0?00NNNNN000  N 2005100001   5 0000100N1NN00100  N NN1  1 0NN300???????

EN Encrinus          liliiformis         19       1   163,263           201000?010NN1212500N000N150N00150000NNNNN000  N 2005100001   5 0000100N1NN00100  N NN1  1 0NN3000NNNN11

EN Traumatocrinus    hsui                19       1   213,323           2010000010NN1112500N000N2513001?0?00NNNNN000  N 21?5010001  20 001012111NN00101 10 111  1 0NN2001????1?

FL Aexitrophocrinus  formosus            14       1   318,461           2?00?0?010NN??125011000N250N00130100NNNNN100  N 2104010001  20 00001?1100000101  5 110  N 0NN100???????

FL Aexitrophocrinus  mcguirei            15       1   311,461           2?00007010NN??125011000N2????0?????0NNNNN100  N 2?04010001  10 0000121100000101  4 110  N 0NN100???????

FL Ainacrinus        smithi              11       1   322,533           20?0?0?0?0NN??125011000N250N10?????0NNNNN100  N 20?4010001  10 0010110N00010101  2 110  N 0NN200???????

FL Ammonicrinus      wanneri              8       1   472               20110100?0NN0N1250111111230N00220000NNNNN200  N 3101100001   5 0200110N00000100  N NN0  N 0NN00010000?0

FL Amphicrinus       carbonarius         14       1,2 244,411,437       2????0????????125012010N250N100NNNN0NNNNN000  N 2?05010001   ? 0?001?1100010101  ? 110  N 0NN?001??????

FL Amphicrinus       scoticus            11       1   411,533           2?0?00?0?0NN??125012010N250N101???00NNNNN100  N 2105010001  20 00001?0N00000101  7 110  N 0NN100???????

FL Ancistrocrinus    depressus           17       1,2 499               2????0????????12500N100N250N0021NN00NNNNN000  N 2005110001   5 0?101?0N00010100  N NN0  N 0NN?00???????

FL Anisocrinus       interradiatus        5       1   411               2????0????????1250110011250N01230100NNNNN100  N 3104010001  20 0000100N00000101  6 110  N 0NN000??????0

FL Apodactylocrinus  keithi               9       1,2 455               2????0??1?????12500N000N250N00?????0NNNNN000  N 2015110001  10 0000100N00000101  2 110  N 0NN200???????

FL Archaeotaxocrinus burfordi             2       1   261               2010100010NN??1250110111251101250010NNNNN200  N 11?4000001   5 00001?0N00000101  2 110  N 0NN?0010?????

FL Artichthyocrinus  springeri           11       1   533               2?00?0?0?0NN??12500N000N250N00130100NNNNN000  N 2005010001  10 00001?0N00000101  3 110  N 0NN200???????

FL Asaphocrinus      bassleri             6       1   411               201000?0?0NN??125011000N250N00230100NNNNN300  N 10?4010001   5 0010120N00000100  N NN0  N 0NN200101001?

FL Asaphocrinus      ornatus              5       1   411,322           201000?0?0NN11125011000N250N01230100NNNNN200  N 21?4010001   5 0010120N00000100  N NN0  N 0NN2001??????

FL Caldenocrinus     curtus              11       1   322,533           2?0000?010NN??125012000N250N101???00NNNNN000  N 2005010001  20 00001?1?00000101  6 110  N 0NN100???????

FL Calpiocrinus      intermedius          5       1   411               2010007010NN1212500N000N250N00230100NNNNN000  N 2005010001  10 0000121100000101  4 110  N 0NN100???????

FL Calycocrinus      curvatus            17       1   282,495           2????0?01?????12500N010N250N1121NN00NNNNN000  N 0101000001   5 0200100N00000100  N NN0  N 0NN000???????

FL Cholocrinus       obesus               5       1   411               201000?010NN12125011000N250N00230100NNNNN200  N 11?4010001   5 0210121400000100  N NN0  N 0NN2000NNNN10

FL Cibolocrinus      africanus           12       1   460               2????0?010NN??125011000N250N01230100NNNNN100  N 2004010001   5 0000100N00000100  N NN0  N 0NN000???????

FL Cibolocrinus      conicus             15       1   336               2???00??1?????125011000N250N00230100NNNNN100  N 2004010001   5 0000100N00000100  N NN0  N 0NN100???????

FL Cibolocrinus      patriciae           16       1    73,74            2????0001?????125011000N250N00230100NNNNN100  N 2004010001   5 0000100N00000100  N NN0  N 0NN100???????

FL Cibolocrinus      punctatus           14       1   318               2????0????????125011000N250N01230100NNNNN100  N 2004010001   5 0?00110N00000100  N NN0  N 0NN000???????

FL Clidochirus       pyrum                5       1   411               201000?0?0NN??1250110111250N01230100NNNNN100  N 1104010001  20 0000100N00000101  6 0N0  N 0NN100???????

FL Clidochirus       schucherti           7       1   411               2?1000?0?0NN??1250110111250N01230?00NNNNN100  N 1104010001  35 00001?0N00000101 12 0N0  N 0NN100???????

FL Clidochirus       springeri            4       1    15               2?000000?0NN??1250110111250N01230100NNNNN100  N 1104010001   5 0010120N00000101  1 0N0  N 0NN300???????

FL Dactylocrinus     excavatus            8       1,2 411               2????0????????125012000N250N101???00NNNNN000  N 2014110001  10 0000111100000101  1 110  N 0NN300???????

FL Dactylocrinus     oligoptilus          9       1   411               2???00701?????125012000N250N10130100NNNNN000  N 1014110001  10 0000121100000101  3 110  N 0NN200???????

FL Edriocrinus       holopoides           7       1   411               3NNNNNNNNNNNNN125011000N240N?20NNNN0NNNNN100  N 0104NN0001   5 0000100N00000100  N NN?  ? 0NN010???????

FL Enascocrinus      redesdalensis       11       1   533               2??0?0?0?0NN??125012000N250N10130100NNNNN100  N 2104010001  10 0000121100000101  3 110  N 0NN20010?00??

FL Euonychocrinus    simplex             15       1   322,459           21000070?0NN??125011000N250N10?????0NNNNN100  N 20?4010001  10 0010121100010101  3 110  N 0NN10010?00??

FL Euryocrinus       barrisi              8       1   411               2000006010NN??125012000N250N10130100NNNNN000  N 1104010001  35 00001?0N01000101 11 110  N 0NN100???????

FL Euryocrinus       tenneseensis        11       1,2 411               2????0?0?0NN??125012000N2?0N10?????0NNNNN000  N 2004010001  20 0000110N01000101  5 110  N 0NN100???????

FL Eutaxocrinus      fletcheri           10       1   411               200000?010NN??125012000N250N10230000NNNNN100  N 11?4000001  10 0010120N00000101  2 110  N 0NN300100001?

FL Eutaxocrinus      ithacensis           9       1   411               200000?010NN1?125012000N250N102?0?00NNNNN000  N 10?4000001   5 0010120N00000100  N NN0  N 0NN300???????

FL Eutaxocrinus      whiteavesi           8       1   411               200000?0?0NN??125012000N250N11130100NNNNN000  N 10?4000001   5 0010120N01000100  N NN0  N 0NN30010??0??

FL Forbesiocrinus    multibrachiatus     11       1   411               200000?010NN??125012000N250N10230100NNNNN200  N 2104010001  20 0010121101000101  9 110  N 0NN100???????

FL Forbesiocrinus    nobilis             10       1   411               2?00007010NN??125012000N250N10230100NNNNN200  N 1024010001   5 0010120N01000101  2 110  N 0NN200???????

FL Gaulocrinus       trautscholdi        11       1   203,322,486       2????0????????12500N000N250N0121NN00NNNNN000  N 2005010001   5 0?00100N00000100  N NN0  N 0NN000???????

FL Geroldicrinus     roemeri              8       1   411               2?0?00?01?????125011000N250N00130100NNNNN200  N 1014010001   5 0000110N00000100  N NN0  N 0NN100???????

FL Gnorimocrinus     cirrifer             6       1   411               201000?0?0NN11125011000N250N10130100NNNNN200  N ?024010001   5 0010120N00010100  N NN0  N 0NN30010100??

FL Gnorimocrinus     expansus             5       1   411               2????0?0?0NN??125011000N250N10230100NNNNN200  N 1024010001   5 0010120N00000100  N NN0  N 0NN20010?00??

FL Haereticotaxo-    asper                6       1   108               201000?010NN??125011000N250N10230100NNNNN100  N 10?4000001   5 0010121100010100  N NN0  N 0NN30010000??
   crinus

FL Haereticotaxo-    oblongatus           5       1   108,411           2????0????????125011000N250N00230100NNNNN100  N 10?4000001   5 0010121100010100  N NN0  N 0NN30010000??
   crinus

FL Homalocrinus      parabasalis          5       1   411               2010007010NN??1250110111251200230100NNNNN100  N 2104010001  10 0000111100000101  3 110  N 0NN100???????

FL Hormocrinus       tennesseensis        6       1   411               201000?0?0NN0N125011000N250N01230100NNNNN100  N 2004010011  10 0010110N00000101  2 110  N 0NN100?????1?

FL Ichthyocrinus     bohemicus            7       1   349,411           2????0??1?????12500N0011250N00130?00NNNNN000  N 3105010001  30 01000NNN00010101 10 0N0  N 0NN000???????

FL Ichthyocrinus     laevis               5       1   411               2000006010NN??12500N0011250N00130100NNNNN000  N 2105010101  40 0000100N00000101 13 0N0  N 0NN200???????

FL Lecanocrinus      macropetalus         5       1   411,322           20100000?0NN??125011000N250N01230100NNNNN200  N 2004010001   5 0000120N00000100  N NN0  N 0NN100???????

FL Lecanocrinus      pisiformis           6 5     1   411,414           2?00?0?110NN??125011000N250N00230100NNNNN200  N 3004010001   5 0000110N00000100  N NN0  N 0NN000???????

FL Lecanocrinus      soeyi                7       1   254               2?0?007010NN??125011000N250N01230100NNNNN200  N 2004110001   5 0100110N00000100  N NN0  N 0NN000???????

FL Lithocrinus       divaricatus          5       1   411               2?1000?0?0NN??125011000N250N00230100NNNNN100  N 1114010001  10 0010121400000101  4 110  N 0NN100?????1?

FL Loxocrinus        globulus            17       1   495               2????06?1?????125011100N250N01220100NNNNN100  N 3104010001   5 0010110N00000100  N NN0  N 0NN010???????

FL Meristocrinus     interbrachiatus      5       1   411               2?0000?0?0NN??1250110111250N01230100NNNNN200  N 11?4000001   5 0010120N00000101  1 100  N 0NN200?????1?

FL Mespilocrinus     konincki            10       1   411               210100?0?0NN??125011000N250N11230100NNNNN100  N 2004010001   5 0000120N00000100  N NN0  N 0NN110???????

FL Mespilocrinus     pringlei            11       1   533               2?0100?0?0NN??125012000N250N10230100NNNNN000  N 2004010001   5 00001?0N00010100  N NN0  N 0NN010???????

FL Metichthyocrinus  burlingtonensis     10       1   411               2100007010NN??12500N000N250N00130100NNNNN000  N 2005010001  20 00000NNN00000101  6 0N0  N 0NN100???????

FL Metichthyocrinus  clarkensis          11       1    27,411           2???00??1?????12500N000N250N00130100NNNNN000  N 2105010001  20 0000100N00000101  6 100  N 0NN000???????

FL Miracrinus        perdewi              7       1    42               2????0?01?????125011000N250N011???00NNNNN200  N 2004110001  20 0000100N00000101  8 0N0  N 0NN000???????

FL Mysticocrinus     wilsoni              5       1   414               2????00???????1250111011250N00230100NNNNN100  N 3114010001   5 0110100N00010100  N NN0  N 0NN0000NNNN?0

FL Nevadacrinus      geniculatus         16       1   240,515           210000?010NN??125011000N251310230100NNNNN300  N 20?4010001   5 0?10120N01010101  1 110  N 0NN?00???????

FL Nipterocrinus     wachsmuthi          10       1   411               200000?0?0NN??12500N000N250N0021NN00NNNNN000  N 2005010001   5 0020120N00000100  N NN0  N 0NN200?????1?

FL Onychocrinus      diversus            10       1   411               210000?0?0NN??125012000N250N10230100NNNNN000  N 1024010001   5 0020121000000101  2 110  N 0NN20010???1?

FL Onychocrinus      pulaskiensis        12       1   411               200000?010NN??125011000N250N10230100NNNNN100  N 20?4010001   5 0010121000000101  1 110  N 0NN30010??0??

FL Onychocrinus      ulrichi             11       1   411               200000?010NN??125012000N250N10230100NNNNN000  N 2024010001   5 0020121000000101  3 110  N 0NN2001000010

FL Paraclidochirus   keyserensis          7       1   411,512           2?10?0?0?0NN??1250110011250N001???00NNNNN100  N 2104010001  20 0000110N00000101  6 0N0  N 0NN100???????

FL Paraclidochirus   schultzi             9       1   512               2????000??????12500N000N250N00130100NNNNN100  N ?004010001   5 0010120N01000101  3 0N0  N 0NN?00???????

FL Paramphicrinus    oklahomaensis       15       1   322,459           2?0?007010NN??125011000N2????0?????0NNNNN100  N 2004010001  20 0000121100000101  8 110  N 0NN100???????

FL Parichthyocrinus  nobilis             10       1   411               200000?010NN??125012010N250N10130100NNNNN000  N 2004010001  40 0000100N00000101 12 110  N 0NN10010?00??

FL Parichthyocrinus  subovatus           11       1   411               200000?010NN0N125012010N250N10230100NNNNN000  N 2004010001  20 0000100N00000101  9 110  N 0NN10010?00??

FL Pepitaxocrinus    svobodai             6       1   352               2?0?00?0??????1250110011250N10230100NNNNN100  N 10?4010001   5 0010121100000100  N NN0  N 0NN300???????

FL Permobrachypus    adhaerens           17       1   499               3NNNNNNNNNNNNN12500N000N21NNN10NNNN0NNNNN000  N 0005NN0001   5 00000NNN0000N100  N NN0  N 0NN000???????

FL Petrocrinus       beyrichi            17       1   496,499           2????0????????125011000N250N0121NN00NNNNN100  N 1114010001   5 0000100N00000100  N NN0  N 0NN100???????

FL Plagiocrinus      torynocrinoides     17       1   496               2????0????????12500N010N21NNN011NN00NNNNN000  N 1000000001   5 0200110N00000100  N NN0  N 0NN200???????

FL Proanisocrinus    oswegoensis          3       1   110,411,414       2?1??0????????1250110011250N01230100NNNNN100  N 2104010001  10 00001?0N00000101  4 110  N 0NN100???????

FL Proaspidocrinus   cuspidatus          17       1   495,500           2????0??1?????12500N100N250N0021NN00NNNNN000  N 3115110001   5 0?20111100010100  N NN0  N 0NN000???????

FL Prophyllocrinus   dentatus            17       1   495,496           2?00000010NN??12500N100N250N0121NN00NNNNN000  N 3105110001   5 0020110N00000100  N NN0  N 0NN000???????

FL Protaxocrinus     cataractensis        4       1    96               2?1?007010NN??1250110111250N01230100NNNNN200  N 11?4010001   5 0010120N00010100  N NN0  N 0NN20010?001?

FL Protaxocrinus     laevis               3       1   411               201000?0?0NN??1250110111250N11230100NNNNN200  N 11?4010001  10 0010120N00000101  2 100  N 0NN200100001?

FL Protaxocrinus     robustus             6       1   411               2??000?0?0NN??1250110011250N10230100NNNNN100  N 11?4010001   5 0010120N00000101  1 100  N 0NN20010?00??

FL Protaxocrinus     salteri              5       1   411               201000?0?0NN??1250120011250N10230100NNNNN200  N 1124010001  10 0010120N00000101  3 100  N 0NN20010???1?

FL Pycnosaccus       bucephalus           5       1   411               201000?0?0NN??125011000N250N00230100NNNNN200  N 10?4010011   5 0010120N00000100  N NN0  N 0NN100?????1?

FL Pycnosaccus       patei                6       1   411               2010007010NN??125011000N250N01230100NNNNN200  N 1014010011   5 0010120N00000100  N NN0  N 0NN100?????1?

FL Pycnosaccus       tenuibrachiatus      7       1   411               2?????????????125011000N250N01230100NNNNN200  N 21?4010001   5 0020120N00000100  N NN0  N 0NN100?????1?

FL Rumphiocrinus     singularis          17       1   322,496,499       2?0000?010NN??125012000N250N10?????0NNNNN100  N 21?4010001  10 0010110N00000101  4 110  N 0NN100???????

FL Sagenocrinites    expansus             5       1   411               2?100060?0NN??125011000N251100230100NNNNN200  N 1104010001  20 0010120N00000101  8 110  N 0NN200?????1?

FL Strobocrinus      brachiatus          18       1,2 235               2????0?0??????12500N000N250N00?????0NNNNN000  N 1025110001   5 0110120N00010100  N NN0  N 0NN110???????

FL Synaptocrinus     nuntius              8       1   411               2?0000?0?0NN??125012000N250N10130100NNNNN000  N 2105110101  40 0000100N00000101 11 0N0  N 0NN000???????

FL Synerocrinus      incurvus            14       1   411               2?00007010NN??125012000N250N10130100NNNNN100  N 2104010001  20 0010121100000101  5 110  N 0NN20010?0010

FL Syntomocrinus     sundaicus           17       1   495               2?0??060??????12500N000N250N00230100NNNNN100  N 3005110001   5 0000110N00000100  N NN0  N 0NN000???????

FL Taxocrinus        intermedius         10       1   411               2?0000?010NN??125012000N250N10230000NNNNN000  N 2004010001  10 0010120N00000101  3 110  N 0NN1001000010

FL Taxocrinus        lobatus              8       1   121,411           200000?0?0NN??125012000N250N10230100NNNNN000  N ?1?4010001   5 0010120N01010101  2 110  N 0NN30010?001?

FL Taxocrinus        ungula              11       1   411               2?0000?0?0NN??125012000N250N11230?00NNNNN000  N 10?4010001  10 0010120N00000101  5 110  N 0NN100100001?

FL Taxocrinus        whitfieldi          12       1    84,411           200000?0?0NN??125013000N250N00230100NNNNN000  N 2004010001  20 0010110N00010101  5 110  N 0NN10010?0010

FL Temnocrinus       tuberculatus         5       1   411               200000?0?0NN??1250110111250N01230100NNNNN100  N 1004010001  10 0010120N00000101  2 110  N 0NN100?????10

FL Trampidocrinus    phiala              16       1   240,515           210000?010NN??1250120?0N251311130100NNNNN000  N ?1?4010001  40 0?101?0N01010101 11 110  N 0NN?00???????

FL Trinalicrinus     tunisiensis         18       1   235               2????0????????125011000N250N00230100NNNNN100  N 2014010001   5 0000100N00000100  N NN0  N 0NN000???????

FL Wachsmuthicrinus  spinulosus          11       1    27,411           200000?0?0NN??12500N000N1????01???00NNNNN000  N 1125110001  20 0000121100000101  7 0N0  N 0NN100???????

FL Wachsmuthicrinus  thiemei             10       1   411               210000?010NN??12500N000N250N00130100NNNNN000  N 1015010001  10 0010121100000101  3 110  N 0NN200???????

FL Zenocrinus        zeus                13       1   320,322           2?0000?010NN??125012000N250N00?????0NNNNN000  N 2004010001  20 0?00111100000101  4 110  N 0NN100???????

HY Baerocrinus       ungerni              2       1,2 127,322           2????0????????12500N0011250N000NNNN0NNNNN000  N 2112010001   3 0?200NNN0002N100  N NN0  N 0NN?00???????

HY Cornucrinus       mirus                2       1   322,363           20000070?0NN??12500N0111240N100NNNN0NNNNN000  N 3121010000   N NNNNNNNNNNNNNN00  N NNN  N 130NN1NNNNN00

HY Hoplocrinus       usvensis             3       1   372               0NNNNNNNNNNNNN12500N0011250N000NNNN10NN00000  N 21040N0001   5 0?200NNN0001N100  N NN0  N 0NN?00???????

HY Hybocrinus        conicus              3       1    41,60            20000070?0NN1212500N0011250N000NNNN0NNNNN100  N 2114010001   5 00200NNN0001N100  N NN0  N 0NN2000NNNN00

HY Hybocrinus        nitidus              2       1   420               2000007010NN1212500N0011250N100NNNN0NNNNN100  N 3104010001   5 00200NNN0002N100  N NN0  N 0NN1000NNNN00

HY Hybocystites      eldonensis           3       1   407               200000?0?0NN??12500N0011250N000NNNN0NNNNN100  N 3114010001   3 00200NNN0002N100  N NN0  N 1410000NNNN00

IS Austinocrinus     rothpletzi          27       1   156,391           2?0007001111??12500N000N251300150000NNNNN000  N 1005000001   5 0?001???00?00100  N NN?  ? 0NN300???????

IS Balanocrinus      gracilis            21       1   401               201007?01111??12500N000N251300?????0NNNNN000  N 20?5000001   5 0010120N00110100  N NN1  1 0NN300?????11

IS Balanocrinus      solenotis           21           401               201007?01111??12500N000N251300?????0NNNNN000  N 2015000001   5 0000110N00110100  N NN1  1 0NN300???????

IS Buchicrinus       stelliferous        27       1,2 208,358           2???0???1?????12500N000N250N001???00NNNNN000  N 2??51?0001   5 0?0?1????????100  N NN1  ? 0NN??0???????

IS Cainocrinus       tintinnabulum       29       1   360               2?1007?01111??12500N000N250N00150000NNNNN000  N 10?5100001   5 0?00110N00000100  N NN1  1 0NN?00???????

IS Chariocrinus      andreae             22       1   145               200007?011110N12500N000N250N00?????0NNNNN000  N 10?5000001   5 0000120N00100100  N NN1  1 0NN300???????

IS Chariocrinus      wuerttembergicus    21       1   394,399,401       2?1007?01111??12500N000N250N00?????0NNNNN000  N 10?5010001   5 0000120N00100100  N NN1  ? 0NN300???????

IS Chladocrinus      australis           24       1   105,310,358       2????6??1?????12500N000N2513000NNNN0NNNNN000  N 2015000001   5 0000120N00000100  N NN1  1 0NN300???????

IS Chladocrinus      basaltiformis       21       1   395,397,401       201007001111??12500N000N251300?????0NNNNN000  N 2015000001   5 0000120N00100100  N NN1  1 0NN300???????

IS Chladocrinus      hanaii              25       1   328               201006001111??12500N000N2513000NNNN0NNNNN000  N 2015000001   5 0000120N00100100  N NN1  1 0NN300???????

IS Eometacrinus      australis           29       1,2  36               2???0700??????12500N000N251300?????0NNNNN000  N 2025000001   5 0000120N00100100  N NN1  1 0NN300???????

IS Hispidocrinus     leuthardti          22       1   148,260,269       2?1007?01111??12500N000N250N00150000NNNNN000  N ?0?5000001   5 0000120N00000100  N NN1  1 0NN300???????

IS Hispidocrinus     scalaris            21           401               200007?01111??12500N000N251300?????0NNNNN000  N 2025100001   5 0?00120N00000100  N NN1  1 0NN300???????

IS Hispidocrinus     schlumbergeri       21       1   401               2?0007001111??12500N000N251300?????0NNNNN000  N 2015000001   5 0?00120N00000100  N NN1  1 0NN300???????

IS Holocrinus        wagneri             19       1   154,322,490,491   2?1006?011?0??12500N000N250N02250000NNNNN000  N 3105000001   5 0000100N00010100  N NN1  1 0NN300?????11

IS Isocrinus         aptiensis           25       1   463               2?100?001111??12500N000N2?13?0?????0NNNNN000  N 00?5010001   5 0000110N00110100  N NN1  1 0NN300???????

IS Isocrinus         carinatus           27       1,2 114,358           2?1007?01111??12500N000N250N00?????0NNNNN000  N 10?5000001   5 0?0?1????????100  N NN?  ? 0NN??0???????

IS Isocrinus         forbesi             26       1,2 358               2?0007?01111??12????0???2????0?????0NNNNN000  N ????000001   ? 0?00120N00000100  N NN1  1 0NN300???????

IS Isocrinus         knighti             23       1   406               200006601111??12500N000N250N01150000NNNNN000  N 10?5000001   5 0100110N00110100  N NN1  1 0NN300???????

IS Isocrinus         nicoleti            22       1    40,146,147       201007001111??12500N000N251300150000NNNNN000  N 1025000001   5 0000120N00100100  N NN1  1 0NN300?????11

IS Isocrinus         pendulus            23       2   267               2?????????????12500N000N251300?????0NNNNN000  N ?015000001   5 0000120N00000100  N NN1  1 0NN300???????

IS Isocrinus         psilonoti           21           401               2?0007?01111??12500N000N251300?????0NNNNN000  N 2015000001   5 0?00120N00100100  N NN1  1 0NN300?????11

IS Isocrinus         robustus            21           400,401           201007001111??12500N000N251300?????0NNNNN000  N 2015000001   5 0010120N00100100  N NN1  1 0NN300???????

IS Isocrinus         tuberculatus        21       1   267,401           2?1007?01111??12500N000N2513000NNNN0NNNNN000  N 1015000001   5 00001?0N00100100  N NN1  1 0NN300???????

IS Isocrinus         wyomingensis        22           217               2?1007601111??12500N000N251300150000NNNNN000  N ?015000001   5 0000120N00100100  N NN1  1 0NN300???????

IS Isselicrinus      subbasaltiformis    29       1   360,389           2?1007001100??12500N000N251300?????0NNNNN000  N 2015110001   5 0000120N00000100  N NN1  1 0NN300???????

IS Metacrinus        fossilis            29       1   298,362           2?1?07001111??12500N000N251300?????0NNNNN000  N 2015010001   5 0010120N00000100  N NN1  1 0NN300???????

IS Moenocrinus       deecki              19       1   149,322           2?0006?01111??12500N000N250N02250000NNNNN000  N 0205000001   5 0000110N00020100  N NN1  1 0NN300???????

IS Nielsenicrinus    chavannesi          24       1   264,358           2??007?01111??12500N000N251300?????0NNNNN000  N 2005000001   5 0000120N00000100  N NN1  1 0NN300???????

IS Nielsenicrinus    crassitabulus       27       1,2 39,358            2???????1?????12500N0?0N250N00150000NNNNN000  N 2025110001   5 0?00120N00000100  N NN1  1 0NN300???????

IS Nielsenicrinus    cretaceus           26 25    1,2 358               2?1007?01111??12500N000N250N01?????0NNNNN000  N ?0?5000001   5 0?001???00010100  N NN1  ? 0NN300???????

IS Nielsenicrinus    fionicus            28       1,2 327,358           2???0?????????12500N000N250N00150000NNNNN000  N 2025100001   5 0?0?1????????100  N NN1  ? 0NN??0???????

IS Pentacrinites     dargniesi           22       1   144,146,267       2?0007001111??12500N000N250N00150000NNNNN000  N 2015000001   5 0010121100100100  N NN1  1 0NN300?????11

IS Pentacrinites     dichotomous         21           267,398,401       2?1007?01111??12500N00??251300?????0NNNNN000  N 20?5100001   5 0010121100110100  N NN1  1 0NN300???????

IS Pentacrinites     doreckae            21       2   396,401           2?1007?01111??12500N00??251300?????0NNNNN000  N ???5100001   5 0010121100000100  N NN1  1 0NN300???????

IS Pentacrinites     fossilis            21       1   401               201007?01111??12500N000N251300?????0NNNNN000  N 21?5100001   5 0010121100100100  N NN1  1 0NN3000NNNN11

IS Percevalicrinus   aldingeri           24       1,2 210,358           2?0006002111??12?0??0?0N2????0?????0NNNNN000  N 10??000001   ? ?0001?0N00100100  N NN1  1 0NN300???????

IS Percevalicrinus   beaugrandi          23       1,2 210,267           2?1007001111??12?0??0?0N2????1?????0NNNNN000  N 11??000001   ? 0?001?0N00010100  N NN?  ? 0NN300???????

IS Raymondicrinus    nehalemensis        30           321               200007001111??12500N000N251300?????0NNNNN000  N 2015100001   5 00001?0N00000100  N NN1  1 0NN300???????

IS Raymondicrinus    oregonensis         30       1   321               200007001111??12500N000N251300?????0NNNNN000  N 2015100001   5 0000120N00000100  N NN1  1 0NN300???????

IS Seirocrinus       klikushini          20       1   209,211,401       2?1000?01111??12501300152513001?0?00NNNNN000  N ?0?5100001   5 0000121100000100  N NN1  1 0NN300?????11

IS Seirocrinus       subangularis        21       1   401               201000601111111250130015251300?????0NNNNN000  N 20?5100001   5 0000121100000100  N NN1  1 0NN3000NNNN11

IS Teliocrinus       springeri           31 32    1    85,329           201006001111??12500N000N250N001????0NNNNN000  N 20?5000001   5 0000110N00100100  N NN1  1 0NN300???????

LA Lanternocrinus    lanterna            20       1   227,228           2????0????????12500N100N250N000NNNN0NNNNN000  N 1025010101   5 00000NNN0003N100  N NN0  N 0NN100???????

MA Marsupites        testudinarius       27       1   309,358,385       0NNNNNNNNNNNNN12500N000N250N012500110NN00000  N 31050N0011  10 0?10????00100101  4 111  1 0NN?00???????

MI Ailsacrinus       abbreviatus         22       1   464               2000007010NN0N12500N000N2513000NNNN10NN00010  N 2015000001   5 0000100N00000100  N NN1  1 0NN300???????

MI Ailsacrinus       pratti              22           464               200000?010NN0N12500N000N250N000NNNN10NN00010  N 1015000001   5 0000100N00000100  N NN1  1 0NN300???????

MI Angulocrinus      elatus              23       2   266               2???00001?????12500N000N250N010NNNN10NN00000  N 1125000001   5 0????????????100  N NN?  ? 0NN??0???????

MI Angulocrinus      nodotianus          23 22    1   264,266,368       2?1007?010NN??12500N000N250N000NNNN10NN00000  N 1005000001   5 0?00110N00000100  N NN?  ? 0NN300???????

MI Angulocrinus      regularis           23       1   266,368           2?1007?010NN??12500N000N250N00?????10NN00000  N 10?5000001   5 0000110N00000100  N NN1  1 0NN300???????

MI Apiocrinites      araricus            22       2   266               2???00001?????12500N000N250N010NNNN10NN00000  N 3?05000001   ? 0??????????????1  ? ???  ? 0NN??0???????

MI Apiocrinites      beltremieuxi        23       2   266               2?0000?0?0NN??12500N000N250N000NNNN10NN00000  N 3105000001  10 0????????????101  2 10?  ? 0NN??0???????

MI Apiocrinites      champlittensis      23           269               2?000??0?0NN??12500N0?0N250N000NNNN10NN00000  N 30??000001   5 0?00120N00000100  N NN?  ? 0NN?00???????

MI Apiocrinites      changarnieri        23       2   266               2?00000010NN??12500N000N250N010NNNN10NN00000  N 3?0501000?   ? ???????????????1  ? ???  ? 0NN??0???????

MI Apiocrinites      choffati            23       2   266               2?0?000010NN??12500N000N250N010NNNN10NN10000  N 0005000001   5 0????????????100  N NN?  ? 0NN??0???????

MI Apiocrinites      cotteaui            23       2   266               2?0000?010NN??12500N000N250N010NNNN10NN00000  N 2?05000001   ? 0??????????????1  ? 10?  ? 0NN??0???????

MI Apiocrinites      crassus             23       2   266               2?00000000NN??12500N000N250N010NNNN10NN00000  N ??05010001   ? 0???????????????  ? ???  ? 0NN??0???????

MI Apiocrinites      elegans             22       2   266               2?00000010NN??12500N000N250N020NNNN10NN20000  N 3105000001  10 0?0??????????101  2 0N?  ? 0NN??0???????

MI Apiocrinites      insignis            23       2   266               2???00001?????125013000N250N020NNNN10NN00000  N 3005010001  10 0????????????101  2 ???  ? 0NN??0???????

MI Apiocrinites      magnificus          23       1   266               2?0000?010NN??12500N000N250N020NNNN10NN10000  N 3005010001   5 0000120N00000101  1 0N1  1 0NN300?????1?

MI Apiocrinites      meriani             23       2   264,266           2?00000000NN??12500N000N250N010NNNN10NN10000  N 3105000001   ? 0??????????????1  ? 10?  ? 0NN??0???????

MI Apiocrinites      murchisonianus      23       2   266               200000?0?0NN1212500N000N250N010NNNN10NN00000  N 2115000001  10 0????????????101  2 10?  ? 0NN??0???????

MI Apiocrinites      parkinsoni          22       1   266               2?00000010NN1212500N000N250N010NNNN10NN10000  N 3105000001  10 00000NNN00100101  2 0N1  1 0NN300???????

MI Apiocrinites      polycyphus          23           264,266           2000000010NN1212500N000N250N010NNNN10NN00000  N 1105000001  10 00001?0N00000100  N NN?  ? 0NN?00???????

MI Apiocrinites      roissyanus          23           266               2?00000010NN??12500N000N250N010NNNN10NN10000  N 3105000001  10 00101?0N00000101  3 101  1 0NN?00???????

MI Dadocrinus        gracilis            19            37,113,119       2?1000?010NN??12500N000N250N01?????0NNNNN000  N 11?5010001   5 0000100N00010100  N NN1  1 0NN300???????

MI Dadocrinus        grundeyi            19       1   250               200006?0?0NN??12500N000N250N01250000NNNNN000  N 11?5000001   5 0010100N00010100  N NN1  1 0NN300?????1?

MI Dadocrinus        kunischi            19           119,229           2000070010NN1?12500N000N250N01?????0NNNNN000  N 10?5000001   5 0000100N00000100  N NN1  1 0NN300???????

MI Guettardicrinus   dilatatus           23       2   266               2000000010NN1212500N000N250N010NNNN10NN00000  N 310500000?   ? ???????????????1  4 10?  ? 0NN??0???????

MI Guettardicrinus   rathieri            23       1,2 266               2?0000?010NN??12500N000N250N000NNNN10NN00000  N 2105010001  10 0???????0000?101  4 10?  ? 0NN??0???????

MI Liliocrinus       munsterianus        23           264,266           2???000010NN1212500N000N250N010NNNN10NN00000  N 2005000001   5 0000110N00000100  N NN1  ? 0NN200???????

MI Liliocrinus       polydactylus        23       1   266,331,368       2?10000010NN1212500N000N250N011500010NN00000  N 1005000001   5 0200120N00000100  N NN1  1 0NN300???????

MI Millericrinus     affinis             23       2   266               2????0????????12500N000N250N000NNNN10NN00000  N 3015010001   5 0????????????100  N NN?  ? 0NN??0???????

MI Millericrinus     basseti             23           266               2?0000?0?0NN??12500N000N250N01?????10NN00000  N 20?5000001   5 0000110N00000100  N NN1  ? 0NN300???????

MI Millericrinus     beaudouini          23       2   266               2???00601?????12500N000N250N010NNNN10NN00000  N 2005010001   5 0???1????????100  N NN?  ? 0NN??0???????

MI Millericrinus     beaumontianus       23       2   266               2?1?06?010NN??12500N000N250N010NNNN10NN00000  N 1105000001   5 0????????????100  N NN?  ? 0NN??0???????

MI Millericrinus     belnensis           23       2   269               2???00001?????12500N000N250N000NNNN10NN00000  N 3005000001   5 0????????????100  N NN?  ? 0NN??0???????

MI Millericrinus     buchianus           23       2   266               2?10000010NN??12500N000N250N010NNNN10NN00000  N 3015000001   5 0????????????100  N NN?  ? 0NN??0???????

MI Millericrinus     burgundicus         23       2   266,267,269       2?00000010NN??12500N000N250N000NNNN10NN00000  N 2005000001   5 0????????????100  N NN?  ? 0NN??0???????

MI Millericrinus     caraboeufi          22       2   266               2?00000010NN1212500N000N250N00?????10NN00000  N 1025100001   5 0????????????100  N NN?  ? 0NN??0???????

MI Millericrinus     conicus             23       2   266               2?1?00001?????12500N000N250N010NNNN10NN00000  N 1105000001   5 0????????????100  N NN?  ? 0NN??0???????

MI Millericrinus     desori              23       2   266               2????0?0??????12500N000N250N000NNNN10NN00000  N 1005000001   5 0????????????100  N NN?  ? 0NN??0???????

MI Millericrinus     dilatatus           23       2   266               2????6????????12500N000N250N000NNNN10NN00000  N 1005000001   5 0????????????100  N NN?  ? 0NN??0???????

MI Millericrinus     dudressieri         23       2   266               2?1?000010NN??12500N000N250N010NNNN10NN00000  N 1005000001   5 0?0??????????100  N NN?  ? 0NN??0???????

MI Millericrinus     elegans             23       2   266,331           2?0?00?0?0NN??12500N000N250N020NNNN10NN00000  N 3005000001   5 0????????????100  N NN?  ? 0NN??0???????

MI Millericrinus     etrocheyensis       23       2   266               2????07?1?????12500N000N250N010NNNN10NN00000  N 1005000001   5 0????????????100  N NN?  ? 0NN??0???????

MI Millericrinus     fallax              23       2   266               2???00601?????12500N000N250N000NNNN10NN00000  N 2005000001   5 0????????????100  N NN?  ? 0NN??0???????

MI Millericrinus     goldfussi           23           266,331           2?1?000010NN??12500N000N250N000NNNN10NN00000  N 1025010001   5 00001???00010100  N NN?  ? 0NN?00???????

MI Millericrinus     gracilis            23           266,331           2?0006?010NN1212500N000N250N00?????10NN00000  N 1015000001   5 0100100N00000100  N NN1  1 0NN300???????

MI Millericrinus     hoferi              23           264,266,467       2?0?000010NN??12500N000N250N010NNNN10NN00000  N 2005010001   5 0?001?0N000?0100  N NN?  ? 0NN?00???????

MI Millericrinus     horridus            23       2   266               2?00000010NN1212500N000N250N000NNNN10NN00000  N 1005000001   5 0????????????100  N NN?  ? 0NN??0???????

MI Millericrinus     inaequalis          23       2   266               2????0001?????12500N000N250N010NNNN10NN00000  N 1015000001   5 0????????????100  N NN?  ? 0NN??0???????

MI Millericrinus     lusitanicus         23       2   268               2?0?000010NN??12500N000N250N020NNNN10NN10000  N 3005010001   5 0????????????100  N NN?  ? 0NN??0???????

MI Millericrinus     martini             23       2   266               2???00001?????12500N000N250N010NNNN10NN10000  N 0005000001   5 0?0??????????100  N NN?  ? 0NN??0???????

MI Millericrinus     milleri             23           264,266           2?10000010NN??12500N100N250N000NNNN10NN00000  N 3025110001   5 0?1?1?0N0??0?100  N NN?  ? 0NN??0???????

MI Millericrinus     morieri             22       1   266               2?00060010NN??12500N000N250N010NNNN10NN10000  N 10?5000001   5 0000100N00000100  N NN1  1 0NN300???????

MI Millericrinus     obtusus             23       2   266,331           2????0001?????12500N000N250N000NNNN10NN00000  N 3005000001   5 0????????????100  N NN?  ? 0NN??0???????

MI Millericrinus     oehlerti            23       2   266               2????0??1?????12500N000N250N000NNNN10NN00000  N 2005000001   5 0????????????100  N NN?  ? 0NN??0???????

MI Millericrinus     pepini              22       2   266               2?00000010NN??12500N000N250N010NNNN10NN10000  N 1105000001   5 0????????????100  N NN?  ? 0NN??0???????

MI Millericrinus     pilleti             22       2   266               2???00001?????12500N000N250N020NNNN10NN00000  N 3005000001   5 0????????????100  N NN?  ? 0NN??0???????

MI Millericrinus     ranvillensis        22       2   266               2?00000010NN??12500N000N250N010NNNN10NN10000  N 3105000001   5 0????????????100  N NN?  ? 0NN??0???????

MI Millericrinus     scalaris            23       2   266,331           2???07?01?????12500N000N250N010NNNN10NN00000  N 2005010001   5 0????????????100  N NN?  ? 0NN??0???????

MI Millericrinus     simplex             23       1   266,331           2?0006?010NN1212500N000N250N010NNNN10NN00000  N 1105000001   5 0100100N00000100  N NN1  1 0NN300???????

MI Orbignycrinus     arbenzianus         23       1,2 368               2???06701?????12500N000N250N000NNNN10NN00000  N 2005010001   5 0????????????100  N NN?  ? 0NN??0???????

MI Orbignycrinus     cotteaui            22       1,2 266               2???06?01?????12500N000N250N01?????10NN00000  N 2005000001   5 0????????????100  N NN?  ? 0NN??0???????

MI Orbignycrinus     cupuliformis        23       2   266,331           2????7????????12500N000N250N010NNNN10NN00000  N 2005000001   5 0????????????100  N NN?  ? 0NN??0???????

MI Orbignycrinus     icaunensis          22       2   266               2???0700??????12500N000N250N00?????10NN00000  N 2005000001   5 0????????????100  N NN?  ? 0NN??0???????

MI Pomatocrinus      fleuriausianus      23       1,2 266,331           2?0?000010NN1212500N000N250N020NNNN10NN10000  N 3005000001   5 0?0??????????100  N NN?  ? 0NN??0???????

MI Pomatocrinus      mespiliformis       23 21,22 1,2 268,322,331       2?0?000010NN??12500N000N250N020NNNN10NN00000  N 3005010001   5 0????????????100  N NN?  ? 0NN??0???????

MI Souticrinus       farinacciae         21       1,2 326               2????0????????12500N000N250N000NNNN10NN00000  N 8105000001   5 0????????????100  N NN?  ? 0NN??0???????

MO Abacocrinus       tesseracontadac-     5       1     2,322           2?10?0?0?0NN??125011000N240N110NNNN0NNNNN100  N 2104010001  20 0010120N1NN00101 12 111  1 0NN?00???????
                     tylus

MO Abatocrinus       grandis             11       1   483,489           2?1000?0?0NN??125011000N230N000NNNN0NNNNN100  N 1104010001  26 00100NNN1NN00101 11 111  1 0NN3001110110

MO Abatocrinus       macbridei           10       1   488,489           201000?0?0NN0N125011000N230N000NNNN0NNNNN100  N 1004010001  20 00100NNN1NN00101  7 111  ? 0NN200111??10

MO Abludoglypto-     charltoni            3 2     1    61,219           201000?010NN??12500N000N250N000NNNN0NNNNN000  N 21?4110101  10 00200NNN00100101  1 111  1 0NN200???????
   crinus

MO Abludoglypto-     gregatus             2       1   128               201000?010NN??12500N000N250N000NNNN0NNNNN000  N 21?4010101  10 00200NNN00100101  8 111  ? 0NN?00?????1?
   crinus

MO Acacocrinus       anebos               4       1,2  21               2????0????????125011000N230N000NNNN0NNNNN100  N 2104010101  10 0?1???????????01  5 11?  ? 0NN??0???????

MO Acrocrinus        shumardi            12 11    1    84,319,489       2?1000?010NN??125011000N220N000NNNN0NNNNN101 20 2204010001  20 1010100N1NN00101  5 0N1  1 0NN2000NNNN10

MO Actinocrinites    gibsoni             11       1    24,483,489       2?1000?0?0NN??125011000N230N000NNNN0NNNNN100  N 11?4010011  30 0210110N1NN00101  6 111  1 0NN2001110110

MO Actinocrinites    multiradiatus       10       1   489               2?1000?0?0NN??125011000N230N000NNNN0NNNNN100  N 1124010011  30 00100NNN1NN00101  7 111  ? 0NN30011??110

MO Agaricocrinus     inflatus            10       1   489               2?1?00?010NN??125011000N1????00NNNN0NNNNN100  N 0004110001  10 00100NNN1NN00201  4 111  1 0NN3000NNNN11

MO Agaricocrinus     splendens           11       1   302,489           2?1000?0?0NN??125011000N1????00NNNN0NNNNN100  N 0024110001  12 00100NNN1NN00201  5 111  1 0NN3000NNNN1?

MO Agathocrinus      globosus             7       1,2 384               2?1?00701?????125011000N230N000NNNN0NNNNN100  N 2004110001  20 1????????????101  4 11?  ? 0NN??00NNNN10

MO Alisocrinus       tetrarmatus          3       1    55               2?1000?010NN??12500N000N240N100NNNN0NNNNN000  N 11?4010101  20 00100NNN00110101  8 111  1 0NN200???????

MO Allocrinus        longidactylus        6       1   414               20000000?0NN??12500N000N230N100NNNN0NNNNN000  N 2015110001  10 00100NNN00010101  4 111  6 0NN300???????

MO Amarsupiocrinus   stellatus            6       1   414               201000?0?0NN1112500N000N230N100NNNN0NNNNN000  N 2015010001  10 10100NNN1NN00201  2 111  1 0NN3000NNNN10

MO Amblacrinus       rosaceus             8       1,2 414               2????0????????12500N000N230N100NNNN0NNNNN000  N 3105010001   5 0?1??????????101  1 11?  ? 0NN??00NNNN00

MO Amonohexacrinus   adelius              7       1,2 384               2?1?01701?????125011000N21NNN00NNNN0NNNNN100  N 2024110001  20 2????????????101  8 0N?  ? 0NN??0?????10

MO Amphoracrocrinus  amphora             11       1   319,489           2?1000?0?0NN??125011000N220N000NNNN0NNNNN101 20 3204010001  20 10000NNN1NN00301  5 0N1  1 0NN1000NNNN10

MO Ancalocrinus      spinobrachiatus     10       1   297,489,517       2?10?070?0NN??125011000N230N000NNNN0NNNNN100  N 0024010001  20 00100NNN1NN00201  4 11?  ? 0NN3001????11

MO Aorocrinus        formosus             8       1   121               2????0????????125011000N230N000NNNN0NNNNN100  N 1104010101  20 00100NNN1NN00101  6 111  1 0NN3000NNNN10

MO Aorocrinus        immaturus           10       1   489               201000?0?0NN0N125011000N230N000NNNN0NNNNN100  N 10?4010001  20 00100NNN1NN00101  4 111  1 0NN3000NNNN10

MO Aorocrinus        strenuus            11       1    25,306           2?1??000??????125011000N2?0N?00NNNN0NNNNN100  N 2004010001  12 00100NNN1NN00101  5 11?  ? 0NN300???????

MO Arthroacantha     carpenteri           8       1   178,424,489       201000?0?0NN??125011000N230N000NNNN0NNNNN100  N 2114010001  10 0020110N1NN00101  3 111  1 0NN3000NNNN10

MO Aryballocrinus    whitei              10       1   489               2?1000?010NN??125011000N230N000NNNN0NNNNN100  N 21?4010001  10 0020120N1NN00101  4 111  1 0NN2000NNNN10

MO Auliskocrinus     crassitestus        10       1    51,489           2?10?0?0?0NN??125011000N220N000NNNN0NNNNN100  N 2204010001   5 0010110N00000100  N NN1  1 0NN20011000??

MO Azygocrinus       andrewsianus        10       1   231,283,489       2????0????????125011000N230N000NNNN0NNNNN100  N 10?4010001  18 00100NNN1NN00101  6 11?  ? 0NN20011?0110

MO Barrandeocrinus   sceptrum             5       1   473               2000006010NN??125011000N230N010NNNN0NNNNN100  N 1104010001  10 00110NNN1NN01301  4 111  1 0NN2000NNNN10

MO Batocrinus        cantonensis         11       1   302,489           2?10006010NN??125011000N230N010NNNN0NNNNN100  N 10?4010001  18 00100NNN1NN00101  5 111  1 0NN2001110110

MO Batocrinus        subaequalis         10       1   283,489           2?1?00?0??????125011000N230N010NNNN0NNNNN100  N 1004010001  22 00100NNN1NN00101  6 111  1 0NN2001110110

MO Bohemicocrinus    pulverens            6       1   322,484           2010000010NN??125011000N230N000NNNN0NNNNN100  N 2104010001  10 0020120N00000101 10 111  2 0NN100???????

MO Boliviacrinus     isaacsoni            8       1   290               2?1??0?0?0NN??12500N000N230N100NNNN0NNNNN000  N 2104010001  20 00100NNN00100101  5 111  1 0NN200???????

MO Cactocrinus       proboscidialis      10       1   489               2?1000?0?0NN??125011000N230N000NNNN0NNNNN100  N 10?4010011  20 00100NNN1NN00101  5 111  1 0NN3001110110

MO Calliocrinus      costatus             5 6     1     2,322           2??0?06010NN??12500N000N???????????0NNNNN000  N 2005110011  20 00100NNN1NN00101  5 111  1 0NN2001100000

MO Camptocrinus      cirrifer            12 11    1    71,415           211100?0?0NN??125011000N220N000NNNN0NNNNN100  N 21?4010001   5 0010100N00100100  N NN1  1 0NN200???????

MO Camptocrinus      myelodactylus       11       1   415,489           210100?0?0NN??125011000N220N000NNNN0NNNNN100  N 21?4010001   5 0010100N00010100  N NN1  ? 0NN200???????

MO Canistrocrinus    typus                3       1   489               2?10007010NN??125011000N240N?00NNNN0NNNNN100  N 21?4010101  20 0010110N00100101 10 101  1 0NN100???????

MO Cantharocrinus    minor                7       1,2  46               2????0??1?????12500N000N230N100NNNN0NNNNN000  N 2114010001   5 0?1?1????????101  1 11?  ? 0NN??00NNNN00

MO Carpocrinus       ornatus              5       1     2,322           2?????????????125011000N230N100NNNN0NNNNN100  N 1124010011  20 02100NNN00000101  5 111  2 0NN200?????1?

MO Carpocrinus       petilus              6       1   108               201000?0?0NN??125011000N230N?00NNNN0NNNNN100  N 20?4010001  20 02100NNN00000101  4 111  2 0NN2000NNNN??

MO Caucacrocrinus    urnula              15       1   319               2010007010NN??125011000N220N000NNNN0NNNNN101  5 3104010001   5 0?20100N00110100  N NN1  1 0NN?000NNNN10

MO Chinacrinus       xinjiangensis        9       1   241               2?00000010NN??12500N000N230N100NNNN0NNNNN000  N 2105010001   5 0?201?0N00110100  N NN1  1 0NN3001000110

MO Clarkeocrinus     troosti              8       1   121               20100000?111??12500N000N21NNN00NNNN0NNNNN000  N 2115010101  20 0020120N00010101  4 111  2 0NN300111011?

MO Clematocrinus     gracilis             6       1   414               2?10?0?0?0NN??12500N000N2?0N?00NNNN0NNNNN000  N 20?5010001  10 10100NNN00100101  3 111  1 0NN200???????

MO Clematocrinus     ohioensis            4       1    20               2????00???????12500N000N230N100NNNN0NNNNN000  N 2015110001  10 00100NNN1NN10101  2 111  1 0NN2000NNNN1?

MO Closterocrinus    elongatus            5       1   289               201000?0?0NN??12500N000N240N110NNNN0NNNNN000  N 12?4000001  10 00100NNN1NN00101  6 11?  ? 0NN100???????

MO Colpodecrinus     quadrifidus          2       1   422               2010155010NN??12500N000N240N01240000NNNNN000  N 1115010011  10 00201?1100000101  6 110  N 0NN?00???????

MO Comanthocrinus    indianensis          8       1   412               2?1??0701111??12500N000N230N100NNNN0NNNNN000  N 0005010101  10 0?20????00000201  5 111  4 0NN30011???11

MO Compsocrinus      miamiensis           3       1   489               2?10?4?0?0NN??12500N000N240N100NNNN0NNNNN100  N 21?4010101  14 00200NNN00100101  8 111  1 0NN?00???????

MO Cordylocrinus     plumosus             7       1   121               201000?0?111??12500N000N230N100NNNN0NNNNN000  N 2005010001   5 0020100N00010100  N NN1  2 0NN3001100110

MO Corocrinus        imbecillus           7       1   378               2?10?0?0?0NN0N125011000N230N000NNNN0NNNNN100  N 12?4010111  10 0010100N00??0101  5 111  ? 0NN?00???????

MO Corocrinus        nodosus              8       1   178               2?1?00?0??????125011000N230N000NNNN0NNNNN100  N 2104010101  20 00200NNN1NN00101  4 111  1 0NN200?????1?

MO Ctenocrinus       arduennensis         7       1    86               2?1000?010NN??12500N000N240N?00NNNN0NNNNN000  N 1114010111  15 0210121000011101  5 111  2 0NN20010??110

MO Ctenocrinus       gottlandicus         6       1   476               201000?0?0NN??12500N000N2?0N?00NNNN0NNNNN000  N 11?5010111  20 022012121NN00101  5 111  1 0NN300?????10

MO Culicocrinus      nodosus              7       1   378               200000?010NN??12500N000N230N100NNNN0NNNNN000  N 31?5110001  10 0010100N1NN00101  4 111  1 0NN2000NNNN00

MO Cusacrinus        nodobrachiatus      10       1    43,489           2?1000?0?0NN0N125011000N230N000NNNN0NNNNN100  N 1104010011  30 00100NNN1NN00101  5 111  1 0NN30011?0110

MO Cytidocrinus      sculptus            10       1   197,489           2?1000?0?0NN??125011000N230N000NNNN0NNNNN100  N 11?4010011  10 022012101NN00101  3 111  1 0NN3001110110

MO Cyttarocrinus     jewetti              8       1   121,123,218,322   2????0??1?????12500N000N230N100NNNN0NNNNN000  N 2115010001   5 0010100N00100101  1 111  1 0NN?000NNNN00

MO Desmidocrinus     pentadactylus        6       1   108               2000007010NN??125011000N230N000NNNN0NNNNN100  N 21?4110001  40 00000NNN00100101 10 111  1 0NN100???????

MO Dialutocrinus     aculeatus           10       1   533               201000?0?0NN??125011000N230N000NNNN0NNNNN100  N ?004010011  20 021010111NN00101  4 111  1 0NN2001110110

MO Dichocrinus       australis           17       1,2 528               2??000?0?0NN??125011000N220N000NNNN0NNNNN100  N ?1?4010001   5 0?201???00110100  N NN?  ? 0NN?00???????

MO Dichocrinus       cinctus             10       1    51,302           2?1000?0?0NN??125011000N220N000NNNN0NNNNN100  N 1104000011   5 0020100N00000100  N NN1  1 0NN3000NNNN10

MO Dichocrinus       dilatus             14       1    51,461           2?0000?0?0NN??125011000N220N000NNNN0NNNNN100  N 21?4010001   5 0?10100N00110100  N NN1  1 0NN200???????

MO Dichocrinus       nola                15       1    51,459           2?0??000?0NN??125011000N220N000NNNN0NNNNN100  N 21?4010001   5 0?10110N00110100  N NN1  1 0NN?0010001??

MO Dichocrinus       ulrichi             11       1    51               201000?0?0NN??125011000N220N000NNNN0NNNNN100  N 21?4010001   5 0010100N00000100  N NN1  1 0NN2000NNNN??

MO Displodocrinus    divergens           10       1   297,489,517       2?100060?0NN??125011000N230N000NNNN0NNNNN100  N 0024010001   5 002012111NN00201  1 111  ? 0NN3001??0111

MO Dizygocrinus      originarius         11       1    26,486           2?100000?0NN??125011000N230N000NNNN0NNNNN100  N 10?4010101  16 0010100N1NN00101  6 111  1 0NN2001110?10

MO Dolatocrinus      triangulatus         8       1   172,173,489       2?1?00701?????12500N000N21NNN00NNNN0NNNNN000  N 2005110011  15 00100NNN1NN00101  3 111  1 0NN?000NNNN10

MO Dorycrinus        mississippiensis    11       1   489               2?0000?0?0NN??125011000N230N010NNNN0NNNNN100  N 1124010001  40 00100NNN1NN00101  4 111  1 0NN?000NNNN10

MO Dorycrinus        unicornis           10       1   489               2?1000?0?0NN??125011000N230N000NNNN0NNNNN100  N 1004010001  24 00100NNN1NN00101  4 111  1 0NN3000NNNN10

MO Eopatelliocrinus  scyphogracilis       3       1    55               2?10006010NN??12500N000N230N100NNNN0NNNNN000  N 11?4010011  10 00100NNN00110101  5 111  1 0NN200?????1?

MO Epiacrocrinus     crassus             14       1,2  10               2????0??1?????125011000N220N000NNNN0NNNNN101 10 3204010001   5 0?1??????????100  N NN?  ? 0NN??00NNNN?0

MO Eretmocrinus      magnificus          11       1   273,301,489       2????0??1?????125011000N230N010NNNN0NNNNN100  N 6004110101  26 0?100NNN1NN00101  7 111  ? 0NN30011??110

MO Eretmocrinus      remibrachiatus      10       1   489               2?1000?0?0NN??125011000N230N000NNNN0NNNNN100  N 6004110001  20 00100NNN1NN00201  6 111  1 0NN30011???10

MO Eucalyptocrinites rosaceus             8       1   382               2?00007010NN??12500N000N140N000NNNN0NNNNN000  N 2005110001  20 00100NNN1NN00101  5 111  1 0NN2000NNNN01

MO Eucalyptocrinites ventricosus          6       1   414               200000?0?0NN??12500N000N140N?00NNNN0NNNNN000  N 2005110001  20 00000NNN1NN00101  5 11?  ? 0NN2000NNNN01

MO Eucladocrinus     millebrachiatus     10 11    1   489               2?00010020NN??12500N000N21NNN00NNNN0NNNNN000  N 2105010001   5 001012101NN00200  N NN1  1 0NN3000NNNN10

MO Eutrochocrinus    christyi            10       1   489               2?1000?0?0NN??125011000N230N010NNNN0NNNNN100  N 6004010001  40 00100NNN1NN00101  7 111  1 0NN1001110110

MO Gennaeocrinus     eucharis             8       1   121               20100070?0NN11125011000N230N000NNNN0NNNNN100  N 11?4010111  40 0010100N1NN00101  7 111  1 0NN200???????

MO Gennaeocrinus     germanicus           7       1   378               2?10?0?0?0NN??125011000N230N000NNNN0NNNNN100  N 11?4010111  20 00100NNN1NN00101 18 111  1 0NN200???????

MO Globacrocrinus    rotundus            13       1,2 319               2????0??1?????125011000N220N000NNNN0NNNNN101  6 3104010001   5 0?1??????????100  N NN?  ? 0NN??0???????

MO Glyptocrinus      decadactylus         3       1   322,402,489       2?10?0?0?0NN??12500N000N250N000NNNN0NNNNN000  N 1104010111  20 0?10????00100101  8 111  1 0NN?000NNNN10

MO Hapalocrinus      frechi               7       1   155,377           200000?0?0NN1112500N000N230N100NNNN0NNNNN000  N ?1?5010101   5 0020110N00020101  1 111  1 0NN300???????

MO Hexacrinites      limbatus             8       1   382               2000?0?010NN??125011000N230N000NNNN0NNNNN100  N 2114010001  10 0?10111000000101  2 111  ? 0NN2000NNNN10

MO Himerocrinus      plenissimus          7       1   412,489           2?1000?0?0NN??12500N000N230N100NNNN0NNNNN000  N 2005110111  80 0?00????1NN00101 15 11?  ? 0NN?00?????10

MO Hyrtanecrinus     diabolus            11 12    1    51,52            2?10?0?0?0NN??125011000N220N000NNNN0NNNNN100  N 1114010001  20 0?100NNN1NN00201  6 111  1 0NN?000NNNN10

MO Hyrtanecrinus     inflatus            12 11    1    51,52,71         2?1000?0?0NN??125011000N220N000NNNN0NNNNN100  N 2114110001  20 0?1?1???1NN0?201  6 111  1 0NN?000NNNN10

MO Iberocrinus       multibrachiatus     14       1,2  46,390           2?????????????125011000N???????????0NNNNN100  N 0004110001  26 0?0???????????01  7 11?  ? 0NN??00NNNN10

MO Ivanovaecrinus    carboniferus        14       1,2   8               2????0001?????125011000N21NNN00NNNN0NNNNN100  N 7104110001   5 0?1??????????100  N NN?  ? 0NN??00NNNN00

MO Kylixocrinus      latus                4       1    96               201000701100??12500N000N230N100NNNN0NNNNN000  N 2104010101  10 00200NNN1NN10101  4 111  1 0NN300???????

MO Lenneocrinus      ventanillensis       9       1    46               2?100000?1?0??125011000N230N000NNNN0NNNNN100  N ?1?4010111  10 0010120N1NN10?01  4 111  ? 0NN200???????

MO Lyonicrinus       bacca                6       1   414               2????00???????12500N000N240N100NNNN0NNNNN000  N 2015010001  10 00200NNN00000101  2 111  2 0NN2000NNNN00

MO Macrocrinus       mundulus            11       1   483,489           2?1000?0?0NN??125011000N230N010NNNN0NNNNN100  N 11?4010001  20 00100NNN1NN00101  6 111  1 0NN2001110110

MO Macrocrinus       verneuilianus       10       1   489               2?100060?0NN??125011000N230N010NNNN0NNNNN100  N 11?4010001  18 00100NNN1NN00101  4 111  1 0NN3001110110

MO Macrostylocrinus  jordanensis          4       1    96               2?10?0???11???12500N000N230N100NNNN0NNNNN000  N ?1?4010001  10 00100NNN1NN00101  3 111  1 0NN300???????

MO Macrostylocrinus  laevis               6       1,2 414               2????0?0??????12500N000N230N100NNNN0NNNNN000  N 11?4010001  10 0?100NNN1NN00101  4 111  1 0NN?00???????

MO Macrostylocrinus  ornatus              5       1   135,414           2010?0?0?0NN1112500N000N230N100NNNN0NNNNN000  N 11?4010101  10 00100NNN1NN00101  4 111  1 0NN200???????

MO Macrostylocrinus  pristinus            3       1    55               2?1000?010NN??12500N000N230N100NNNN0NNNNN000  N 11?4010101  10 00100NNN1NN00101  5 111  1 0NN200???????

MO Macrostylocrinus  recumbens            7       1   415               2?1000?0?0NN??12500N000N230N100NNNN0NNNNN000  N 11?4010001  25 00000NNN1NN?0301  5 111  1 0NN1000NNNN10

MO Manillacrinus     brownei             11       1    75               2?100000?0NN??125011000N230N000NNNN0NNNNN100  N 11?4010011  20 021012121NN00101  6 111  1 0NN?00?????10

MO Manticrinus       exaitos              4       1    20               2?10007010NN??12500N000N230N100NNNN0NNNNN000  N 2004110001  10 00?00NNN1NN00101  7 111  ? 0NN?000NNNN10

MO Marhoumacrinus    legrandi             7       1   351               2?100070?0NN1412500N000N240N000NNNN0NNNNN000  N 2105010111  20 0010120N1NN00101 26 111  1 0NN2001??0110

MO Marsupiocrinus    coelatus             5       1   414               20100070?0NN1?12500N000N21NNN00NNNN0NNNNN000  N 2005110001  20 10100NNN1NN00101  8 111  1 0NN2000NNNN10

MO Megaliocrinus     aplatus             13       1,2 316,320           2????0??1?????125011000N130N000NNNN0NNNNN100  N 3004110001  27 0?0???????????01  6 11?  ? 0NN??00NNNN10

MO Megistocrinus     depressus            8       1   121               2????07?1?????125011000N130N000NNNN0NNNNN100  N 2004010001  16 00101?0N1NN00101  6 111  1 0NN3001100110

MO Megistocrinus     nobilis             10       1   489               2?1??07???????125011000N230N000NNNN0NNNNN100  N 2?04010001  20 0010120N1NN00101  9 111  1 0NN?000NNNN10

MO Melocrinites      nobilissimus         7       1   121,489           2?1?00?01?????12500N000N240N000NNNN0NNNNN000  N 11?4010111  15 022012121NN00101 10 111  1 0NN200???????

MO Methabocrinus     erraticus            6       1,2 475               2????0????????125011000N230N100NNNN0NNNNN100  N 2104010001  10 0?????????????01  3 11?  ? 0NN??0?????00

MO Mooreacrocrinus   gjelicus            15       1    11               2?10?00010NN??125011000N220N000NNNN0NNNNN101 11 32?4010001   5 0?1?12???????100  N NN?  ? 0NN??00NNNN??

MO Moskoviacrocrinus grishini            15       1,2  10               2????0??1?????125011000N220N000NNNN0NNNNN101  9 3214010001   5 0?1??????????100  N NN?  ? 0NN??011?0110

MO Neocamptocrinus   bundanooensis       18       1   527               200001?02?????125011000N220N000NNNN0NNNNN100  N 20?4010001  10 0?101???00000101  2 11?  ? 0NN??00NNNN00

MO Neocamptocrinus   millerensis         16       1   527               2?0001?02?????125011000N220N000NNNN0NNNNN100  N 2104010001  10 0?10????0?01?101  2 11?  ? 0NN??00NNNN00

MO Neocamptocrinus   wardenensis         17       1   527               200001?02?????125011000N220N000NNNN0NNNNN100  N 2104010001  10 0?101???000?0101  2 11?  ? 0NN??00NNNN00

MO Neoplatycrinus    major               17       1,2 495,496           2????1??1?????12500N000N21NNN00NNNN0NNNNN000  N 2125010001  10 1?1??????????101  3 11?  ? 0NN??1NNNNN00

MO Oehlerticrinus    seillouensis         7       1   252,254           2?1000?01112??125011000N230N000NNNN0NNNNN100  N 21?4010011  10 0?101?0N00000101  2 111  ? 0NN?00???????

MO Oenochoacrinus    princeps             7       1    46               2????0?0??????12500N000N230N100NNNN0NNNNN000  N 2124010001  10 00101???1NN00201  2 111  1 0NN?000NNNN00

MO Paracrocrinus     mjatschkowensis     14       1,2  11,319           2?1?00001?????125011000N220N000NNNN0NNNNN101 10 3204010001   5 0?1??????????100  N NN?  ? 0NN??00NNNN00

MO Paradichocrinus   liratus             10       1    51               2?1000?0?0NN??125011000N220N000NNNN0NNNNN100  N 1104010011   5 0020120N1NN00100  N NN1  1 0NN300?????1?

MO Paradichocrinus   polydactylus        11       1    51,483           2?1000?0?0NN??125011000N220N000NNNN0NNNNN100  N 1124010001   5 002012121NN00100  N NN1  1 0NN3001000110

MO Paragaricocrinus  mediterraneus       18       1   534               2???000?1?????125011000N130N000NNNN0NNNNN100  N 3004110001  40 0?0?????1NN0?101  4 111  ? 0NN??00NNNN10

MO Parahexacrinus    fungiformis          7       1,2 384               2?1?01701?????125011000N21NNN00NNNN0NNNNN100  N 2004110001  40 2?????????????00  N NN?  ? 0NN??0?????10

MO Paramelocrinus    angelini             6       1,2 474               ??????????????12500N000N240N100NNNN0NNNNN000  N 21?50?0011  10 0?10120N1NN10101  6 111  1 0NN?00???????

MO Paratalarocrinus  transitorius        11       1,2  52,451           2????0????????125011000N220N010NNNN0NNNNN100  N 0124111001  20 2?????????????01  4 11?  ? 0NN??00NNNN10

MO Patelliocrinus    ornatus              5       1   414               2????0?0??????12500N000N230N100NNNN0NNNNN000  N 1005010001  10 00100NNN1NN00101  4 111  1 0NN200???????

MO Patelliocrinus    planus               4       1,2  20               2?????????????12500N000N230N000NNNN0NNNNN000  N 210?010101  10 0?100NNN1NN00101  4 111  1 0NN200???????

MO Periechocrinus    costatus             5       1   322               2?1000?010NN??125011000N230N000NNNN0NNNNN100  N 11?4010101  40 00100NNN1NN00101  8 11?  ? 0NN?0011?0110

MO Periglyptocrinus  billingsi            3       1   489               201000?0?0NN??12500N000N250N000NNNN0NNNNN000  N ?1?4010111  20 00200NNN1NN00101  7 111  1 0NN200???????

MO Physetocrinus     ventricosus         10       1    50,489           201000?0?0NN0N125011000N230N000NNNN0NNNNN100  N 1004010011  50 00100NNN1NN00101  7 111  1 0NN?000NNNN10

MO Pithocrinus       ovatus               7       1    46               2?1??0?0??????125011000N230N000NNNN0NNNNN100  N 3104010001  20 001012141NN00101  6 111  1 0NN?0011?0110

MO Planacrocrinus    ambix               13       1,2 319               2????0??1?????125011000N220N000NNNN0NNNNN101  3 2104010001   5 0????????????100  N NN?  ? 0NN??0???????

MO Platycrinites     burlingtonensis     10       1   297,489           2?1001?0?0NN??12500N000N230N100NNNN0NNNNN000  N 2115010001   5 0020121?1NN00100  N NN1  1 0NN2001000?10

MO Platycrinites     georgii             11       1    23               2?1001?010NN??12500N000N230N100NNNN0NNNNN000  N 2015010001  10 101011101NN00101  3 111  1 0NN200???????

MO Platycrinites     wachsmuthi          17       1,2 495,496,500       2????0?010NN??12500N000N21NNN00NNNN0NNNNN000  N 2125010001  30 1?1??????????101  4 11?  ? 0NN??00NNNN10

MO Plemnocrinus      beebei              10       1   205               2?0001?0?0NN??12500N000N21NNN00NNNN0NNNNN000  N 2015010001   5 002012101NN00200  N NN?  ? 0NN2000NNNN10

MO Polypeltes        granulatus           5       1   474               2?00000010NN??11500N000N0NNNNN0NNNN0NNNNN000  N 2005010001  20 0000100N1NN00101 17 111  1 0NN?00???????

MO Pradocrinus       baylii               7       1,2  46,322           2?????????????125011000N230N000NNNN0NNNNN100  N 2224010011  10 0?1?????1NN0?101  4 11?  ? 0NN??00NNNN10

MO Promelocrinus     anglicus             5       1    57               2?100070?0NN??12500N000N240N100NNNN0NNNNN000  N 11?5010101  20 021012121NN00101 10 111  1 0NN200???????

MO Protacrocrinus    primitivus          10       1   246,319           2?????????????125011000N220N000NNNN0NNNNN101  1 2104010001   5 0020100N1NN00100  N NN1  1 0NN200???????

MO Pterotocrinus     acutus              12       1    84               2??0?0????????125011000N220N000NNNN0NNNNN100  N 1024010001  20 20100NNN1NN00101  3 0N1  1 0NN2000NNNN11

MO Pycnocrinus       dyeri                3       1   410,489           20100070?0NN??12500N000N250N000NNNN0NNNNN000  N 21?4010111  10 0020100N00100101 10 111  1 0NN2000NNNN10

MO Pyxidocrinus      collensis            7       1,2  46               2?????????????125011000N230N000NNNN0NNNNN100  N 1124010001  20 0?1?????1NN??101  6 11?  ? 0NN??00NNNN10

MO Sampsonocrinus    westheadi           10       1,2 533               2?????????????125011000N230N000NNNN0NNNNN100  N 2024010001  20 0?2??????????201  5 11?  ? 0NN??011?0110

MO Scyphocrinites    elegans              6 7     1   350,484           2?00007010NN??12500N000N240N000NNNN0NNNNN000  N 2105010111  20 0020120N00100101 22 111  1 0NN20011???10

MO Scyphocrinites    n.sp.                7       1   350,410           2000006010NN1412500N000N240N?00NNNN0NNNNN000  N ?2?5010111  10 0020120N00100101 22 111  1 0NN300???????
                     Prokop & Petr 1986

MO Springeracro-     intermedius         11       1   319,415           200000?0?0NN??125011000N220N000NNNN0NNNNN101  3 21?4010001   5 0020110N1NN10100  N NN1  1 0NN2000NNNN??
   crinus 

MO Stamnocrinus      devonicus            8       1,2  46,408           2????0????????125011000N230N000NNNN0NNNNN100  N 6124010101  20 0?1??????????101  6 11?  ? 0NN??0?????10

MO Stamnocrinus      intrastigmatus       7       1,2  46               2????0????????125011000N230N000NNNN0NNNNN100  N 1124010001  20 0?1?????1NN??101  6 11?  ? 0NN??011?0110

MO Steganocrinus     pentagonus          10       1    53,489           2????0????????125011000N230N000NNNN0NNNNN100  N 1024010011  10 002012101NN00201  3 111  1 0NN?0011???10

MO Stelidiocrinus    laevis               5       1     2,322           2?10?0?0?0NN??12500N000N250N000NNNN0NNNNN100  N 10?4?10001  10 00100NNN1NN00101  4 111  1 0NN200???????

MO Stipatocrinus     hulveri              4       1   100               20100000?0NN0N12500N000N240N110NNNN0NNNNN000  N 12?5010101  10 00200NNN00110101  9 101  1 0NN2001000110

MO Stomiocrinus      ferruginus          17       1,2 510               2????0????????125011000N220N000NNNN0NNNNN100  N 11?4010001   5 0010100N00110100  N NN1  1 0NN?00???????

MO Strimplecrinus    coxanus             11       1    51,415,489       2?1000?0?0NN??125011000N220N000NNNN0NNNNN100  N 22?4010011   5 0?10100N1NN00100  N NN1  1 0NN200???????

MO Strimplecrinus    inornatus           10       1    51,489           201000?0?0NN11125011000N220N000NNNN0NNNNN100  N 2114010001   5 0020100N1NN00100  N NN1  1 0NN2001000110

MO Strotocrinus      perumbrosus         10       1    25,489           2?1000?0?0NN??125011000N230N000NNNN0NNNNN100  N 6004010111 120 0?100NNN1NN00101 12 111  1 0NN?000NNNN10

MO Sunwaptacrinus    brazeauensis        10       1   248               2?1??0?0??????125011000N230N000NNNN0NNNNN100  N 2024010011  20 0010110N1NN00101  5 111  1 0NN2001110110

MO Talarocrinus      patei               11       1   307,415,489       2????0????????125011000N220N000NNNN0NNNNN100  N 2104110001  20 10100NNN1NN00101  5 111  1 0NN2000NNNN10

MO Teleiocrinus      umbrosus            10       1   489               2?1000?0?0NN??125011000N230N000NNNN0NNNNN100  N 1104010011  80 00000NNN1NN00101 10 111  1 0NN2001110110

MO Thallocrinus      hauchecornei         7       1   101,102,377       2??0?0?0?0NN0N12500N000N230N100NNNN0NNNNN000  N 2??5010001   5 0020100N00020100  N NN1  1 0NN300?????00

MO Thamnocrinus      springeri            8       1   121,125           2?10?000?0NN??125011000N230N000NNNN0NNNNN100  N 1114010101  10 001012111NN00101  4 111  1 0NN2001100?10

MO Trichotocrinus    lutheri              9       1   121               201000?0?0NN??12500N000N240N100NNNN0NNNNN000  N 11??010111  10 002012101NN00101  4 111  2 0NN?00?????10

MO Trybliocrinus     flatheanus           7       1    46               20100000?0NN1111500N000N130N1?0NNNN0NNNNN000  N 2005110001  10 001012101NN00201 25 111  1 0NN?000NNNN10

MO Tunisiacrinus     imitator            18       1,2 235               2???00001?????125011000N220N000NNNN0NNNNN100  N 2024010001   5 0???1????????200  N NN?  ? 0NN??0???????

MO Typanocrinus      strombos             4       1,2  16               2????07???????12500N000N250N000NNNN0NNNNN000  N ?1?4010101  20 0?10????1NN0?101  7 111  ? 0NN?00???????

MO Uperocrinus       pyriformis          10       1   297,489           2?000000?0NN??125011000N230N010NNNN0NNNNN100  N 6104010001  20 00100NNN1NN00101  6 111  1 0NN1001110110

MO Uperocrinus       spiniferus          11       1   489               2?0000?0?0NN??125011000N230N010NNNN0NNNNN100  N 10?4010001  20 00100NNN1NN00101  5 111  1 0NN100111?1??

MO Wannerocrinus     glans               17       1,2 282               2?????????????125011000N???????????0NNNNN100  N 2004110001  20 0?0???????????01  7 11?  ? 0NN??0?????10

MO Xenocrinus        penicillus           3       1   489               2?0?0570??????125013000N240N100NNNN0NNNNN100  N 11?4010101  10 00200NNN00100101 12 101  1 0NN1000NNNN10

MO Zirocrinus        litos                4       1,2  16               2?1??07???????12500N000N250N000NNNN0NNNNN000  N 2104010101  10 0?1?????1NN0?101  7 111  ? 0NN?00???????

RO Applinocrinus     cretacea            27           343               0NNNNNNNNNNNNN12500N000N250N000NNNN0NNNNN000  N 31050N0000   N NNNNNNNNNNNNNN00  N NNN  N 0NNNN00NNNN00

RO Applinocrinus     texanus             27       1   343               0NNNNNNNNNNNNN12500N000N250N000NNNN0NNNNN000  N 32050N0000   N NNNNNNNNNNNNNN00  N NNN  N 0NNNN00NNNN00

RO Discocrinus       catastomus          26       1,2 340,358           0NNNNNNNNNNNNN12500N100N11NNN00NNNN0NNNNN000  N 00250N0001   5 0?????????????00  N NN?  ? 0NN??0???????

RO Discocrinus       wrighti             26       2   342,358           0NNNNNNNNNNNNN12500N100N11NNN00NNNN0NNNNN000  N 00150N0001   5 0?????????????00  N NN?  ? 0NN??0???????

RO Orthogonocrinus   apertus             26 27    1,2 340,342,358       0NNNNNNNNNNNNN12500N100N11NNN00NNNN0NNNNN000  N 12150N0101   5 0???1????????100  N NN?  ? 0NN??0???????

RO Osteocrinus       rectus              19 20    1   225               0NNNNNNNNNNNNN12500N000N21NNN10NNNN0NNNNN000  N 12250N0001   5 0?1?1???0003?100  N NN?  ? 0NN?00???????

RO Plotocrinus       hemisphericus       26       1   340,358           0NNNNNNNNNNNNN12500N100N11NNN00NNNN0NNNNN000  N 21050N0101   5 0?1?1????????100  N NN?  ? 0NN?00???????

RO Plotocrinus       inornatus           26       2   340,358           0NNNNNNNNNNNNN12500N100N???????????0NNNNN000  N 21250N0101   5 0????????????100  N NN?  ? 0NN??0???????

RO Plotocrinus       modulatus           26       2   340,358           0NNNNNNNNNNNNN12500N100N???????????0NNNNN000  N 21050N1101   5 0????????????100  N NN?  ? 0NN??0???????

RO Plotocrinus       porcatus            26       2   340,358           0NNNNNNNNNNNNN12500N100N11NNN00NNNN0NNNNN000  N 31050N0011   5 0????????????100  N NN?  ? 0NN??0???????

RO Poecilocrinus     dispandus           26       1   383               0NNNNNNNNNNNNN12500N000N11NNN00NNNN0NNNNN000  N 61050N1101   5 0000100N00010100  N NN1  1 0NN300???????

RO Poecilocrinus     latealatus          26       2   340,358           0NNNNNNNNNNNNN12500N100N11NNN00NNNN0NNNNN000  N 21050N1101   5 0???1????????100  N NN?  ? 0NN??0???????

RO Poecilocrinus     pendulus            26       2   340,358           0NNNNNNNNNNNNN12500N100N11NNN00NNNN0NNNNN000  N 21250N1101   5 0????????????100  N NN?  ? 0NN??0???????

RO Poecilocrinus     signatus            26       2   340,358           0NNNNNNNNNNNNN12500N100N11NNN00NNNN0NNNNN000  N 21050N1101   5 0????????????100  N NN?  ? 0NN??0???????

RO Poecilocrinus     spiculatus          26       2   340,358           0NNNNNNNNNNNNN12500N100N???????????0NNNNN000  N 21250N0101   5 0????????????100  N NN?  ? 0NN??0???????

RO Pseudosaccocoma   strambergense       25       1,2  28,170,322,358   0NNNNNNNNNNNNN12500N000N250N0021NN00NNNNN000  N 20050N0001   5 ???????????????0  N NN?  ? 0NN??0???????

RO Roveacrinoides    nudus               26       1,2 359               0NNNNNNNNNNNNN12500N000N250N000NNNN0NNNNN000  N 11250N0101   5 0????????????100  N NN?  ? 0NN??0???????

RO Roveacrinus       alatus              26 27    2  340,342,358,359,3800NNNNNNNNNNNNN12500N100N11NNN00NNNN0NNNNN000  N 11250N1101   5 0???1????????100  N NN?  ? 0NN??0???????

RO Roveacrinus       bairstowi           27       2   342,358           0NNNNNNNNNNNNN12500N000N11NNN0?????0NNNNN000  N 11250N0101   5 0????????????100  N NN?  ? 0NN??0???????

RO Roveacrinus       carinatus           26       2   324               0NNNNNNNNNNNNN12500N100N1????00NNNN0NNNNN000  N 11250N1001   5 0????????????100  N NN?  ? 0NN??0???????

RO Roveacrinus       communis            26 27    1   342,358,379       0NNNNNNNNNNNNN12500N100N11NNN00NNNN0NNNNN000  N 12250N0101   5 0?001???000??100  N NN?  ? 0NN?00???????

RO Roveacrinus       distinctus          26       2   340,358           0NNNNNNNNNNNNN12500N100N11NNN00NNNN0NNNNN000  N 21250N0101   5 0????????????100  N NN?  ? 0NN??0???????

RO Roveacrinus       euglypheus          26       2   340,358           0NNNNNNNNNNNNN12500N100N???????????0NNNNN000  N 11250N0011   5 0???1????????100  N NN?  ? 0NN??0???????

RO Roveacrinus       geinitzi            26       2   381               0NNNNNNNNNNNNN12500N100N???????????0NNNNN000  N 11250N1101   5 0????????????100  N NN?  ? 0NN??0???????

RO Roveacrinus       multisinuatus       26       2   340,358           0NNNNNNNNNNNNN12500N000N11NNN00NNNN0NNNNN000  N 11250N1101   5 0???1????????100  N NN?  ? 0NN??0???????

RO Roveacrinus       occultus            26       2   379               0NNNNNNNNNNNNN12500N?00N151300150000NNNNN000  N 12250N1001   5 0????????????100  N NN?  ? 0NN??0???????

RO Roveacrinus       pyramidalis         26       2   340,358           0NNNNNNNNNNNNN12500N100N11NNN00NNNN0NNNNN000  N 12050N0101   5 0????????????100  N NN?  ? 0NN??0???????

RO Roveacrinus       spinosus            26       2   340,358           0NNNNNNNNNNNNN12500N100N???????????0NNNNN000  N 20250N0101   5 0????????????100  N NN?  ? 0NN??0???????

RO Saccocoma         tenellum            23       1   153,308           0NNNNNNNNNNNNN12500N000N250N?021NN00NNNNN000  N 21050N0001   5 0?20121000020?00  N NN1  1 0NN300???????

RO Somphocrinus      mexicanus           20       1   341               0NNNNNNNNNNNNN12500N0?0N21NNN20NNNN0NNNNN000  N 12250N0001   5 0?1?1???0002?100  N NN?  ? 0NN?00???????

RO Styracocrinus     peracutus           26       1   340,342,358       0NNNNNNNNNNNNN12500N110N11NNN00NNNN0NNNNN000  N 12240N0101   5 0?101???0003?100  N NN?  ? 0NN?00???????

TU Tulipacrinus      tulipa              20 19    1,2 226               2???0?????????12510N000N??????0NNNN0NNNNN000  N 1105010001   5 00000NNN0003N100  N NN0  N 0NN200???????

UI Uintacrinus       socialis            27       1   309,358,404a      0NNNNNNNNNNNNN12500N000N250N000NNNN0NNNNN000  N 31050N0001  50 02000NNN00000101 10 111  1 0NN3001100110

-------------------------------------------------------------------------------------------------------------------------------------------------------------------------------
