# Supplementary material for: On the Relationship between the Macroevolutionary Trajectories of Morphological Integration and Morphological Disparity
Source: PLoS One. 2013 May 17;8(5):e63913. doi: 10.1371/journal.pone.0063913 (PMC3656834; doi:10.1371/journal.pone.0063913)
Supplement: Appendix S3 — Time series for morphological disparity and integration. The file provides the numerical values of the temporal trajectories of disparity and integration throughout the Phanerozoic as displayed in Figure 1. It also includes the results when only the subset of taxonomically non-significant characters is used (see main text). (XLS) [file pone.0063913.s003.xls]

## Sheet: Sheet1
										Temporal trajectories of the measures of morphological disparity and integration
	A) All characters
			Time	Age*		MCD	Std Error		MMC	Std Error		SOV	Std Error		Eigen SD	Std Error
		1	O1	-479		0.1859	0.0264		NA	NA		0.0258	0.0055		NA	NA
		2	O2	-465		0.2070	0.0121		0.5538	0.0206		0.0276	0.0023		0.1944	0.0337
		3	O3	-455		0.1972	0.0056		0.5758	0.0240		0.0245	0.0012		0.1706	0.0236
		4	LS	-436		0.1986	0.0088		0.5130	0.0364		0.0276	0.0022		0.2071	0.0735
		5	MS	-426		0.2063	0.0082		0.4686	0.0230		0.0274	0.0018		0.1645	0.0253
		6	US	-420		0.2036	0.0081		0.5096	0.0243		0.0281	0.0022		0.1892	0.0354
		7	LD	-407		0.1937	0.0095		0.5861	0.0238		0.0244	0.0014		0.1580	0.0235
		8	MD	-392		0.2055	0.0067		0.5015	0.0367		0.0247	0.0018		0.1338	0.0306
		9	UD	-372		0.1663	0.0188		0.5783	0.0452		0.0185	0.0039		0.1983	0.0615
		10	T	-352		0.1746	0.0059		0.5622	0.0340		0.0190	0.0011		0.1302	0.0197
		11	V	-336		0.1754	0.0076		0.5929	0.0237		0.0207	0.0019		0.1435	0.0194
		12	Sr	-322		0.1198	0.0103		0.5888	0.0274		0.0109	0.0013		0.1753	0.0259
		13	B	-315		0.1035	0.0115		0.6355	0.0599		0.0103	0.0020		0.2553	0.0748
		14	M	-309		0.1223	0.0097		0.5482	0.0392		0.0115	0.0014		0.1743	0.0416
		15	St	-304		0.1157	0.0082		0.5553	0.0458		0.0107	0.0010		0.1868	0.0329
		16	P1	-285		0.1380	0.0116		0.5475	0.0428		0.0126	0.0019		0.2138	0.0429
		17	P2	-267		0.1952	0.0079		0.5471	0.0304		0.0283	0.0021		0.2023	0.0274
		18	P3	-254		0.1833	0.0224		NA	NA		0.0274	0.0070		NA	NA
		19	T1	-245		0.1362	0.0184		NA	NA		0.0162	0.0028		NA	NA
		20	T2	-217		0.1658	0.0178		NA	NA		0.0184	0.0024		NA	NA
		21	LJ	-190		0.1435	0.0133		0.6087	0.0719		0.0180	0.0026		0.2819	0.0749
		22	MJ	-168		0.1443	0.0098		0.5842	0.0434		0.0146	0.0019		0.3228	0.0595
		23	UJ	-152		0.1608	0.0074		0.5934	0.0515		0.0179	0.0015		0.2640	0.0724
		24	K1	-138		0.1778	0.0116		0.6359	0.0616		0.0240	0.0025		0.3110	0.0550
		25	K2	-120		0.1752	0.0136		0.6798	0.0736		0.0217	0.0024		0.2500	0.0865
		26	K3	-100		0.1582	0.0126		0.6567	0.0604		0.0205	0.0029		0.2341	0.0502
		27	K4	-78		0.1537	0.0099		0.6872	0.0595		0.0188	0.0016		0.1834	0.0398
		28	Pa	-60		0.1298	0.0129		NA	NA		0.0169	0.0018		NA	NA
		29	Eo	-43		0.1152	0.0134		NA	NA		0.0131	0.0024		NA	NA
			Abbreviations. MCD: Mean character dissimilarity; MMC: Mean mutual compatibility; SOV: Sum of univariate variances; Eigen SD: Relative standard deviation of eigenvalues. Std Error: Bootstrapped standard error.
			O1= Tremadocian and Arenigien, O2=Llanvirnian to lower Caradocian, O3=remainder of Ordovician, LS=Lower Silurian, MS=Middle Silurian, US=Upper Silurian, LD=Lower Devonian, MD=Middle Devonian, UD=Upper Devonian, T=Tournaisian (Carboniferous, Mississippian), Sr=Serpukhovian (Carboniferous, Mississippian), B=Bashkirian (Carboniferous, Pennsylvanian), M=Moscovian (Carboniferous, Pennsylvanian), St=St…
			* x10^6 years
	B) taxonomically non-significant characters (1-2, 4-15, 21, 30, 47-48, 55, 57, 60, 62, 64, 69-71, 77)
			Time	Age		MCD	Std Error		MMC	Std Error		SOV	Std Error		Eigen SD	Std Error
		1	O1	-479		0.0772	0.0188		NA	NA		0.0131	0.0030		NA	NA
		2	O2	-465		0.1164	0.0113		0.7381	0.1285		0.0222	0.0052		0.1494	0.0802
		3	O3	-455		0.0942	0.0076		0.7381	0.1509		0.0130	0.0013		0.2008	0.0288
		4	LS	-436		0.0809	0.0121		0.4762	0.1802		0.0099	0.0017		0.1795	0.0526
		5	MS	-426		0.1296	0.0162		0.1722	0.0877		0.0207	0.0029		0.1369	0.0426
		6	US	-420		0.1023	0.0139		0.2095	0.1371		0.0163	0.0028		0.1419	0.0461
		7	LD	-407		0.1207	0.0117		0.6270	0.1205		0.0175	0.0025		0.1309	0.0461
		8	MD	-392		0.1228	0.0101		0.5500	0.1708		0.0168	0.0018		0.1479	0.0385
		9	UD	-372		0.1336	0.0107		0.3333	NA		0.0163	0.0023		0.1988	0.0548
		10	T	-352		0.1043	0.0067		0.4286	0.1334		0.0130	0.0011		0.1454	0.0289
		11	V	-336		0.1182	0.0066		0.8929	NA		0.0166	0.0022		0.1215	0.0250
		12	Sr	-322		0.1192	0.0107		0.4500	0.1564		0.0156	0.0022		0.1747	0.0359
		13	B	-315		0.0798	0.0203		0.2500	0.2178		0.0117	0.0028		0.3190	0.0705
		14	M	-309		0.1140	0.0106		0.2500	NA		0.0144	0.0027		0.1832	0.0561
		15	St	-304		0.1167	0.0078		0.5198	0.1335		0.0159	0.0016		0.1888	0.0307
		16	P1	-285		0.1006	0.0116		0.2667	NA		0.0112	0.0017		0.1821	0.0556
		17	P2	-267		0.1606	0.0112		0.4226	0.1322		0.0529	0.0088		0.1448	0.0472
		18	P3	-254		0.1656	0.0252		NA	NA		0.0631	0.0264		NA	NA
		19	T1	-245		0.1499	0.0387		NA	NA		0.0285	0.0097		NA	NA
		20	T2	-217		0.2189	0.0418		NA	NA		0.0517	0.0139		NA	NA
		21	LJ	-190		0.1324	0.0142		0.2667	0.1633		0.0206	0.0027		0.3061	0.0590
		22	MJ	-168		0.1696	0.0185		0.5048	0.1209		0.0392	0.0050		0.2132	0.0595
		23	UJ	-152		0.1902	0.0086		0.5714	0.0977		0.0441	0.0036		0.2102	0.0356
		24	K1	-138		0.1972	0.0123		0.2333	0.2362		0.0443	0.0048		0.2342	0.0433
		25	K2	-120		0.2081	0.0188		0.8667	NA		0.0487	0.0105		0.2669	0.0721
		26	K3	-100		0.2117	0.0206		0.3000	NA		0.0659	0.0087		0.2217	0.0550
		27	K4	-78		0.2063	0.0200		0.4667	0.1991		0.0560	0.0091		0.2129	0.0670
		28	Pa	-60		0.2197	0.0287		NA	NA		0.0472	0.0081		NA	NA
		29	Eo	-43		0.2192	0.0265		NA	NA		0.0509	0.0118		NA	NA
